# Supplementary material for: Genetic Basis and Genotype–Phenotype Correlations in Han Chinese Patients with Idiopathic Dilated Cardiomyopathy
Source: Sci Rep. 2020 Feb 10;10:2226. doi: 10.1038/s41598-020-58984-7 (PMC7010767; doi:10.1038/s41598-020-58984-7)
Supplement: Supplementary file 2 — Dataset 1. [file 41598_2020_58984_MOESM2_ESM.xlsx]

## Sheet: Sheet1
chr6	44280818	44281060	AARS2:exon1
chr6	44273387	44273526	AARS2:exon10
chr6	44272791	44272935	AARS2:exon11
chr6	44272382	44272554	AARS2:exon12
chr6	44272144	44272283	AARS2:exon13
chr6	44271918	44272058	AARS2:exon14
chr6	44271022	44271161	AARS2:exon15
chr6	44270788	44270927	AARS2:exon16
chr6	44270524	44270662	AARS2:exon17
chr6	44270120	44270258	AARS2:exon18
chr6	44269783	44269921	AARS2:exon19
chr6	44279809	44280000	AARS2:exon2
chr6	44269090	44269229	AARS2:exon20
chr6	44268879	44269017	AARS2:exon21
chr6	44268284	44268448	AARS2:exon22
chr6	44279127	44279272	AARS2:exon3
chr6	44278731	44278898	AARS2:exon4
chr6	44278036	44278180	AARS2:exon5
chr6	44274986	44275131	AARS2:exon6
chr6	44274645	44274783	AARS2:exon7
chr6	44274181	44274319	AARS2:exon8
chr6	44274003	44274142	AARS2:exon9
chr12	22089467	22089608	ABCC9:exon1
chr12	22059060	22059222	ABCC9:exon10
chr12	22048160	22048298	ABCC9:exon11
chr12	22046966	22047108	ABCC9:exon12
chr12	22040745	22040883	ABCC9:exon13
chr12	22035684	22035823	ABCC9:exon14
chr12	22028555	22028693	ABCC9:exon15
chr12	22025542	22025681	ABCC9:exon16
chr12	22017323	22017461	ABCC9:exon17
chr12	22015868	22016007	ABCC9:exon18
chr12	22013878	22014016	ABCC9:exon19
chr12	22086716	22086857	ABCC9:exon2
chr12	22012491	22012629	ABCC9:exon20
chr12	22005301	22005440	ABCC9:exon21
chr12	22005024	22005163	ABCC9:exon22
chr12	22001063	22001201	ABCC9:exon23
chr12	21998537	21998766	ABCC9:exon24
chr12	21997701	21997849	ABCC9:exon25
chr12	21997382	21997521	ABCC9:exon26
chr12	21995248	21995405	ABCC9:exon27
chr12	21990989	21991127	ABCC9:exon28
chr12	21981874	21982012	ABCC9:exon29
chr12	22078867	22079006	ABCC9:exon3
chr12	21971065	21971204	ABCC9:exon30
chr12	21970112	21970250	ABCC9:exon31
chr12	21968693	21968831	ABCC9:exon32
chr12	21967548	21967686	ABCC9:exon33
chr12	21964968	21965106	ABCC9:exon34
chr12	21962768	21962907	ABCC9:exon35
chr12	21960277	21960416	ABCC9:exon36
chr12	21958894	21959032	ABCC9:exon37
chr12	21958107	21958246	ABCC9:exon38
chr12	22069871	22070037	ABCC9:exon4
chr12	22068602	22068844	ABCC9:exon5
chr12	22065806	22066000	ABCC9:exon6
chr12	22063760	22063912	ABCC9:exon7
chr12	22063091	22063246	ABCC9:exon8
chr12	22061009	22061147	ABCC9:exon9
chr12	22078371	22078509	ABCC9:intronic
chr15	35086876	35087014	ACTC1:exon2
chr15	35085446	35085596	ACTC1:exon3
chr15	35085596	35085770	ACTC1:exon3
chr15	35084609	35084770	ACTC1:exon4
chr15	35084291	35084482	ACTC1:exon5
chr15	35083315	35083496	ACTC1:exon6
chr15	35082613	35082756	ACTC1:exon7
chr1	236849967	236850106	ACTN2:exon1
chr1	236902602	236902832	ACTN2:exon10
chr1	236906196	236906343	ACTN2:exon11
chr1	236907926	236908076	ACTN2:exon12
chr1	236910952	236911090	ACTN2:exon13
chr1	236912424	236912564	ACTN2:exon14
chr1	236914770	236914952	ACTN2:exon15
chr1	236917245	236917383	ACTN2:exon16
chr1	236918319	236918498	ACTN2:exon17
chr1	236920786	236920932	ACTN2:exon18
chr1	236922987	236923126	ACTN2:exon19
chr1	236881146	236881284	ACTN2:exon2
chr1	236924315	236924473	ACTN2:exon20
chr1	236925761	236925919	ACTN2:exon21
chr1	236882184	236882323	ACTN2:exon3
chr1	236883379	236883517	ACTN2:exon4
chr1	236889207	236889346	ACTN2:exon5
chr1	236890948	236891086	ACTN2:exon6
chr1	236894504	236894643	ACTN2:exon7
chr1	236898908	236899047	ACTN2:exon8
chr1	236900399	236900537	ACTN2:exon9
chr1	236897706	236897845	ACTN2:intronic
chr1	236899844	236899982	ACTN2:intronic
chr7	91570368	91570507	AKAP9:exon1
chr7	91643533	91643672	AKAP9:exon10
chr7	91645443	91645581	AKAP9:exon11
chr7	91646304	91646443	AKAP9:exon12
chr7	91651540	91651678	AKAP9:exon13
chr7	91652128	91652323	AKAP9:exon14
chr7	91659188	91659326	AKAP9:exon15
chr7	91660803	91660941	AKAP9:exon16
chr7	91667733	91667883	AKAP9:exon17
chr7	91667883	91668086	AKAP9:exon17
chr7	91669988	91670227	AKAP9:exon18
chr7	91671360	91671500	AKAP9:exon19
chr7	91603025	91603175	AKAP9:exon2
chr7	91603175	91603282	AKAP9:exon2
chr7	91671964	91672103	AKAP9:exon20
chr7	91674322	91674527	AKAP9:exon21
chr7	91682040	91682272	AKAP9:exon22
chr7	91690574	91690736	AKAP9:exon23
chr7	91691588	91691800	AKAP9:exon24
chr7	91694545	91694777	AKAP9:exon25
chr7	91695731	91695870	AKAP9:exon26
chr7	91699344	91699520	AKAP9:exon27
chr7	91700202	91700340	AKAP9:exon28
chr7	91706169	91706321	AKAP9:exon29
chr7	91609556	91609694	AKAP9:exon3
chr7	91707010	91707189	AKAP9:exon30
chr7	91708393	91708543	AKAP9:exon31
chr7	91708543	91708693	AKAP9:exon31
chr7	91708693	91708843	AKAP9:exon31
chr7	91708843	91708993	AKAP9:exon31
chr7	91708993	91709143	AKAP9:exon31
chr7	91709143	91709293	AKAP9:exon31
chr7	91709293	91709466	AKAP9:exon31
chr7	91711836	91711976	AKAP9:exon32
chr7	91712484	91712634	AKAP9:exon33
chr7	91712634	91712784	AKAP9:exon33
chr7	91712784	91712969	AKAP9:exon33
chr7	91713916	91714055	AKAP9:exon34
chr7	91714124	91714263	AKAP9:exon35
chr7	91714809	91715000	AKAP9:exon36
chr7	91715542	91715730	AKAP9:exon37
chr7	91718699	91718849	AKAP9:exon38
chr7	91722365	91722515	AKAP9:exon39
chr7	91722515	91722630	AKAP9:exon39
chr7	91621429	91621568	AKAP9:exon4
chr7	91724337	91724487	AKAP9:exon40
chr7	91726003	91726153	AKAP9:exon41
chr7	91726153	91726303	AKAP9:exon41
chr7	91726303	91726453	AKAP9:exon41
chr7	91726453	91726671	AKAP9:exon41
chr7	91726900	91727108	AKAP9:exon42
chr7	91727406	91727545	AKAP9:exon43
chr7	91729001	91729183	AKAP9:exon44
chr7	91730170	91730370	AKAP9:exon45
chr7	91731908	91732140	AKAP9:exon46
chr7	91734965	91735104	AKAP9:exon47
chr7	91736602	91736741	AKAP9:exon48
chr7	91737808	91738033	AKAP9:exon49
chr7	91622199	91622369	AKAP9:exon5
chr7	91739385	91739524	AKAP9:exon50
chr7	91623935	91624090	AKAP9:exon6
chr7	91624917	91625129	AKAP9:exon7
chr7	91630162	91630312	AKAP9:exon8
chr7	91630312	91630462	AKAP9:exon8
chr7	91630462	91630612	AKAP9:exon8
chr7	91630612	91630762	AKAP9:exon8
chr7	91630762	91630912	AKAP9:exon8
chr7	91630912	91631062	AKAP9:exon8
chr7	91631062	91631212	AKAP9:exon8
chr7	91631212	91631362	AKAP9:exon8
chr7	91631362	91631512	AKAP9:exon8
chr7	91631512	91631662	AKAP9:exon8
chr7	91631662	91631812	AKAP9:exon8
chr7	91631812	91631962	AKAP9:exon8
chr7	91631962	91632112	AKAP9:exon8
chr7	91632112	91632262	AKAP9:exon8
chr7	91632262	91632412	AKAP9:exon8
chr7	91632412	91632549	AKAP9:exon8
chr7	91641743	91641956	AKAP9:exon9
chr7	91718849	91719007	AKAP9:intronic
chr4	113970857	113970996	ANK2:exon1
chr4	114170900	114171038	ANK2:exon10
chr4	114176891	114177088	ANK2:exon11
chr4	114179186	114179324	ANK2:exon12
chr4	114179449	114179587	ANK2:exon13
chr4	114186033	114186171	ANK2:exon14
chr4	114195608	114195805	ANK2:exon15
chr4	114198973	114199111	ANK2:exon16
chr4	114199596	114199734	ANK2:exon17
chr4	114203831	114204028	ANK2:exon18
chr4	114208741	114208879	ANK2:exon19
chr4	114095553	114095692	ANK2:exon2
chr4	114209524	114209662	ANK2:exon20
chr4	114213552	114213690	ANK2:exon21
chr4	114214576	114214714	ANK2:exon22
chr4	114223890	114224028	ANK2:exon23
chr4	114232411	114232555	ANK2:exon24
chr4	114238845	114238983	ANK2:exon25
chr4	114239655	114239794	ANK2:exon26
chr4	114251402	114251626	ANK2:exon27
chr4	114253108	114253246	ANK2:exon28
chr4	114254210	114254364	ANK2:exon29
chr4	114117504	114117642	ANK2:exon3
chr4	114257002	114257213	ANK2:exon30
chr4	114257733	114257937	ANK2:exon31
chr4	114260361	114260499	ANK2:exon32
chr4	114262844	114263072	ANK2:exon33
chr4	114264166	114264305	ANK2:exon34
chr4	114267048	114267186	ANK2:exon35
chr4	114269379	114269517	ANK2:exon36
chr4	114271325	114271464	ANK2:exon37
chr4	114274201	114274351	ANK2:exon38
chr4	114274351	114274501	ANK2:exon38
chr4	114274501	114274651	ANK2:exon38
chr4	114274651	114274801	ANK2:exon38
chr4	114274801	114274951	ANK2:exon38
chr4	114274951	114275101	ANK2:exon38
chr4	114275101	114275251	ANK2:exon38
chr4	114275251	114275401	ANK2:exon38
chr4	114275401	114275551	ANK2:exon38
chr4	114275551	114275701	ANK2:exon38
chr4	114275701	114275851	ANK2:exon38
chr4	114275851	114276001	ANK2:exon38
chr4	114276001	114276151	ANK2:exon38
chr4	114276151	114276301	ANK2:exon38
chr4	114276301	114276451	ANK2:exon38
chr4	114276451	114276601	ANK2:exon38
chr4	114276601	114276751	ANK2:exon38
chr4	114276751	114276901	ANK2:exon38
chr4	114276901	114277051	ANK2:exon38
chr4	114277051	114277201	ANK2:exon38
chr4	114277201	114277351	ANK2:exon38
chr4	114277351	114277501	ANK2:exon38
chr4	114277501	114277651	ANK2:exon38
chr4	114277651	114277801	ANK2:exon38
chr4	114277801	114277951	ANK2:exon38
chr4	114277951	114278101	ANK2:exon38
chr4	114278101	114278251	ANK2:exon38
chr4	114278251	114278401	ANK2:exon38
chr4	114278401	114278551	ANK2:exon38
chr4	114278551	114278701	ANK2:exon38
chr4	114278701	114278851	ANK2:exon38
chr4	114278851	114279001	ANK2:exon38
chr4	114279001	114279151	ANK2:exon38
chr4	114279151	114279301	ANK2:exon38
chr4	114279301	114279451	ANK2:exon38
chr4	114279451	114279601	ANK2:exon38
chr4	114279601	114279751	ANK2:exon38
chr4	114279751	114279901	ANK2:exon38
chr4	114279901	114280051	ANK2:exon38
chr4	114280051	114280201	ANK2:exon38
chr4	114280201	114280351	ANK2:exon38
chr4	114280351	114280455	ANK2:exon38
chr4	114281947	114282085	ANK2:exon39
chr4	114120147	114120285	ANK2:exon4
chr4	114284490	114284629	ANK2:exon40
chr4	114286195	114286338	ANK2:exon41
chr4	114288722	114288872	ANK2:exon42
chr4	114288872	114289007	ANK2:exon42
chr4	114290670	114290820	ANK2:exon43
chr4	114290820	114290961	ANK2:exon43
chr4	114294218	114294357	ANK2:exon44
chr4	114294441	114294605	ANK2:exon45
chr4	114302613	114302796	ANK2:exon46
chr4	114153297	114153435	ANK2:exon5
chr4	114158143	114158328	ANK2:exon6
chr4	114158697	114158836	ANK2:exon7
chr4	114161621	114161759	ANK2:exon8
chr4	114163247	114163385	ANK2:exon9
chr4	114072189	114072327	ANK2:intronic
chr4	114214385	114214523	ANK2:intronic
chr4	114244863	114245002	ANK2:intronic
chr4	114293666	114293804	ANK2:intronic
chr4	114295920	114296102	ANK2:intronic
chr4	114299222	114299361	ANK2:intronic
chr10	92680702	92680840	ANKRD1:exon1
chr10	92679926	92680105	ANKRD1:exon2
chr10	92678887	92679026	ANKRD1:exon3
chr10	92678606	92678745	ANKRD1:exon4
chr10	92677469	92677607	ANKRD1:exon5
chr10	92675908	92676046	ANKRD1:exon6
chr10	92675519	92675657	ANKRD1:exon7
chr10	92675280	92675418	ANKRD1:exon8
chr10	92672609	92672747	ANKRD1:exon9
chr10	121411188	121411367	BAG3:exon1
chr10	121429363	121429513	BAG3:exon2
chr10	121429513	121429689	BAG3:exon2
chr10	121431767	121431917	BAG3:exon3
chr10	121431917	121432067	BAG3:exon3
chr10	121432067	121432168	BAG3:exon3
chr10	121435976	121436126	BAG3:exon4
chr10	121436126	121436276	BAG3:exon4
chr10	121436276	121436426	BAG3:exon4
chr10	121436426	121436576	BAG3:exon4
chr10	121436576	121436794	BAG3:exon4
chr7	140624365	140624504	BRAF:exon1
chr7	140482820	140482958	BRAF:exon10
chr7	140481365	140481504	BRAF:exon11
chr7	140477764	140477902	BRAF:exon12
chr7	140476712	140476888	BRAF:exon13
chr7	140453941	140454079	BRAF:exon14
chr7	140453065	140453203	BRAF:exon15
chr7	140449083	140449222	BRAF:exon16
chr7	140439610	140439748	BRAF:exon17
chr7	140434397	140434570	BRAF:exon18
chr7	140549892	140550031	BRAF:exon2
chr7	140534409	140534559	BRAF:exon3
chr7	140534559	140534672	BRAF:exon3
chr7	140508674	140508813	BRAF:exon4
chr7	140507742	140507880	BRAF:exon5
chr7	140501212	140501360	BRAF:exon6
chr7	140500152	140500291	BRAF:exon7
chr7	140494108	140494267	BRAF:exon8
chr7	140487297	140487435	BRAF:exon9
chr12	2162684	2162822	CACNA1C:exon1
chr12	2659085	2659223	CACNA1C:exon10
chr12	2666061	2666199	CACNA1C:exon11
chr12	2675588	2675748	CACNA1C:exon12
chr12	2676735	2676960	CACNA1C:exon13
chr12	2690756	2690963	CACNA1C:exon14
chr12	2691979	2692117	CACNA1C:exon15
chr12	2693657	2693795	CACNA1C:exon16
chr12	2694533	2694671	CACNA1C:exon17
chr12	2694966	2695105	CACNA1C:exon18
chr12	2702376	2702514	CACNA1C:exon19
chr12	2224390	2224540	CACNA1C:exon2
chr12	2224540	2224711	CACNA1C:exon2
chr12	2705035	2705174	CACNA1C:exon20
chr12	2706356	2706495	CACNA1C:exon21
chr12	2711004	2711142	CACNA1C:exon22
chr12	2714221	2714360	CACNA1C:exon23
chr12	2714829	2714968	CACNA1C:exon24
chr12	2715734	2715872	CACNA1C:exon25
chr12	2716150	2716296	CACNA1C:exon26
chr12	2717677	2717878	CACNA1C:exon27
chr12	2719707	2719865	CACNA1C:exon28
chr12	2721061	2721199	CACNA1C:exon29
chr12	2229474	2229613	CACNA1C:exon3
chr12	2743435	2743574	CACNA1C:exon30
chr12	2757588	2757726	CACNA1C:exon31
chr12	2760740	2760934	CACNA1C:exon32
chr12	2762964	2763103	CACNA1C:exon33
chr12	2764289	2764428	CACNA1C:exon34
chr12	2773991	2774156	CACNA1C:exon35
chr12	2774741	2774880	CACNA1C:exon36
chr12	2775831	2775969	CACNA1C:exon37
chr12	2778081	2778219	CACNA1C:exon38
chr12	2783650	2783808	CACNA1C:exon39
chr12	2558142	2558281	CACNA1C:exon4
chr12	2786254	2786393	CACNA1C:exon40
chr12	2786897	2787035	CACNA1C:exon41
chr12	2788610	2788760	CACNA1C:exon42
chr12	2788760	2788962	CACNA1C:exon42
chr12	2791711	2791849	CACNA1C:exon43
chr12	2794886	2795024	CACNA1C:exon44
chr12	2795314	2795453	CACNA1C:exon45
chr12	2797613	2797763	CACNA1C:exon46
chr12	2797763	2797945	CACNA1C:exon46
chr12	2800066	2800216	CACNA1C:exon47
chr12	2800216	2800365	CACNA1C:exon47
chr12	2566733	2566872	CACNA1C:exon5
chr12	2595270	2595428	CACNA1C:exon6
chr12	2602356	2602552	CACNA1C:exon7
chr12	2613990	2614129	CACNA1C:exon8
chr12	2621978	2622150	CACNA1C:exon9
chr12	2613584	2613723	CACNA1C:intronic
chr12	2656584	2656722	CACNA1C:intronic
chr12	2659700	2659839	CACNA1C:intronic
chr12	2706563	2706702	CACNA1C:intronic
chr12	2742767	2742906	CACNA1C:intronic
chr12	2750847	2750986	CACNA1C:intronic
chr12	2789529	2789741	CACNA1C:intronic
chr12	2791099	2791237	CACNA1C:intronic
chr7	81579696	81579835	CACNA2D1:exon39
chr7	81588562	81588701	CACNA2D1:exon38
chr7	81589020	81589159	CACNA2D1:exon37
chr7	81591204	81591343	CACNA2D1:exon36
chr7	81591713	81591852	CACNA2D1:exon35
chr7	81593328	81593467	CACNA2D1:exon34
chr7	81593522	81593675	CACNA2D1:exon33
chr7	81594875	81595014	CACNA2D1:exon32
chr7	81596434	81596573	CACNA2D1:exon31
chr7	81596875	81597014	CACNA2D1:exon30
chr7	81598176	81598315	CACNA2D1:exon29
chr7	81599178	81599317	CACNA2D1:exon28
chr7	81599952	81600091	CACNA2D1:exon27
chr7	81601066	81601205	CACNA2D1:exon26
chr7	81603749	81603888	CACNA2D1:exon25
chr7	81611843	81611982	CACNA2D1:exon24
chr7	81612570	81612709	CACNA2D1:exon23
chr7	81613919	81614058	CACNA2D1:exon22
chr7	81620461	81620600	CACNA2D1:exon21
chr7	81624149	81624288	CACNA2D1:exon20
chr7	81626460	81626599	CACNA2D1:exon19
chr7	81634706	81634845	CACNA2D1:exon18
chr7	81635048	81635187	CACNA2D1:exon17
chr7	81636963	81637102	CACNA2D1:exon16
chr7	81641444	81641583	CACNA2D1:exon15
chr7	81642731	81642870	CACNA2D1:exon14
chr7	81643686	81643825	CACNA2D1:exon13
chr7	81662095	81662234	CACNA2D1:exon12
chr7	81667392	81667551	CACNA2D1:exon11
chr7	81689723	81689862	CACNA2D1:exon10
chr7	81693575	81693714	CACNA2D1:exon9
chr7	81695735	81695874	CACNA2D1:exon8
chr7	81714080	81714219	CACNA2D1:exon7
chr7	81746354	81746493	CACNA2D1:exon6
chr7	81765901	81766040	CACNA2D1:exon5
chr7	81799825	81799964	CACNA2D1:exon4
chr7	81964439	81964578	CACNA2D1:exon3
chr7	81978854	81978993	CACNA2D1:exon2
chr7	82072658	82072797	CACNA2D1:exon1
chr10	18550153	18550292	CACNB2:exon1
chr10	18823005	18823156	CACNB2:exon10
chr10	18825008	18825147	CACNB2:exon11
chr10	18827109	18827294	CACNB2:exon12
chr10	18828159	18828309	CACNB2:exon13
chr10	18828309	18828459	CACNB2:exon13
chr10	18828459	18828653	CACNB2:exon13
chr10	18690843	18690982	CACNB2:exon2
chr10	18787276	18787414	CACNB2:exon3
chr10	18789740	18789878	CACNB2:exon4
chr10	18795369	18795507	CACNB2:exon5
chr10	18803162	18803301	CACNB2:exon6
chr10	18807236	18807374	CACNB2:exon7
chr10	18807799	18807937	CACNB2:exon8
chr10	18816502	18816641	CACNB2:exon9
chr10	18629812	18629950	CACNB2:intronic
chr10	18689926	18690064	CACNB2:intronic
chr10	18803380	18803519	CACNB2:intronic
chr10	18803870	18804009	CACNB2:intronic
chr19	16589941	16590085	CALR3:exon9
chr19	16591401	16591540	CALR3:exon8
chr19	16593256	16593395	CALR3:exon7
chr19	16593472	16593611	CALR3:exon6
chr19	16594740	16594926	CALR3:exon5
chr19	16595951	16596090	CALR3:exon4
chr19	16601177	16601381	CALR3:exon3
chr19	16606542	16606681	CALR3:exon2
chr19	16606825	16606964	CALR3:unknown
chr19	17445802	17445941	CALR3:exon2
chr1	116310929	116311162	CASQ2:exon1
chr1	116245510	116245648	CASQ2:exon10
chr1	116243862	116244047	CASQ2:exon11
chr1	116287422	116287560	CASQ2:exon2
chr1	116283330	116283468	CASQ2:exon3
chr1	116280831	116280970	CASQ2:exon4
chr1	116275489	116275628	CASQ2:exon5
chr1	116269609	116269747	CASQ2:exon6
chr1	116268082	116268221	CASQ2:exon7
chr1	116260419	116260557	CASQ2:exon8
chr1	116247794	116247932	CASQ2:exon9
chr3	8775550	8775689	CAV3:exon1
chr3	8787212	8787362	CAV3:exon2
chr3	8787362	8787553	CAV3:exon2
chr11	119077128	119077322	CBL:exon1
chr11	119155675	119155814	CBL:exon10
chr11	119155899	119156049	CBL:exon11
chr11	119156049	119156276	CBL:exon11
chr11	119158540	119158678	CBL:exon12
chr11	119167617	119167755	CBL:exon13
chr11	119168073	119168212	CBL:exon14
chr11	119169068	119169250	CBL:exon15
chr11	119170205	119170355	CBL:exon16
chr11	119170355	119170491	CBL:exon16
chr11	119103158	119103405	CBL:exon2
chr11	119142445	119142591	CBL:exon3
chr11	119144578	119144734	CBL:exon4
chr11	119145533	119145672	CBL:exon5
chr11	119146706	119146845	CBL:exon6
chr11	119148441	119148580	CBL:exon7
chr11	119148872	119149011	CBL:exon8
chr11	119149220	119149423	CBL:exon9
chr11	111782248	111782448	CRYAB:exon2
chr11	111780907	111781057	CRYAB:exon3
chr11	111781057	111781173	CRYAB:exon3
chr11	111779488	111779691	CRYAB:exon4
chr11	19213870	19214009	CSRP3:exon3
chr11	19209683	19209851	CSRP3:exon4
chr11	19207760	19207898	CSRP3:exon5
chr11	19206476	19206615	CSRP3:exon6
chr11	19204186	19204324	CSRP3:exon7
chr2	220283185	220283335	DES:exon1
chr2	220283335	220283485	DES:exon1
chr2	220283485	220283635	DES:exon1
chr2	220283635	220283762	DES:exon1
chr2	220284778	220284916	DES:exon2
chr2	220284951	220285090	DES:exon3
chr2	220285217	220285378	DES:exon4
chr2	220285543	220285682	DES:exon5
chr2	220286062	220286282	DES:exon6
chr2	220288451	220288590	DES:exon7
chr2	220290357	220290495	DES:exon8
chr2	220290622	220290761	DES:exon9
chrX	33229345	33229483	DMD:exon1
chrX	32663081	32663269	DMD:exon10
chrX	32662249	32662430	DMD:exon11
chrX	32632420	32632570	DMD:exon12
chrX	32613864	32614003	DMD:exon13
chrX	32591843	32591982	DMD:exon14
chrX	32591631	32591770	DMD:exon15
chrX	32583819	32583998	DMD:exon16
chrX	32563276	32563451	DMD:exon17
chrX	32536074	32536248	DMD:exon18
chrX	32519846	32519985	DMD:exon19
chrX	33038217	33038356	DMD:exon2
chrX	32509394	32509635	DMD:exon20
chrX	32503036	32503216	DMD:exon21
chrX	32490281	32490426	DMD:exon22
chrX	32486615	32486827	DMD:exon23
chrX	32482690	32482829	DMD:exon24
chrX	32481556	32481711	DMD:exon25
chrX	32472779	32472949	DMD:exon26
chrX	32466573	32466755	DMD:exon27
chrX	32459295	32459433	DMD:exon28
chrX	32456358	32456507	DMD:exon29
chrX	32867822	32867960	DMD:exon3
chrX	32429869	32430030	DMD:exon30
chrX	32408174	32408312	DMD:exon31
chrX	32407618	32407791	DMD:exon32
chrX	32404427	32404582	DMD:exon33
chrX	32398627	32398797	DMD:exon34
chrX	32383137	32383316	DMD:exon35
chrX	32382694	32382832	DMD:exon36
chrX	32380905	32381075	DMD:exon37
chrX	32366515	32366653	DMD:exon38
chrX	32364059	32364198	DMD:exon39
chrX	32862869	32863008	DMD:exon4
chrX	32361251	32361403	DMD:exon40
chrX	32360217	32360399	DMD:exon41
chrX	32328199	32328393	DMD:exon42
chrX	32305646	32305818	DMD:exon43
chrX	32235033	32235180	DMD:exon44
chrX	31986456	31986631	DMD:exon45
chrX	31950197	31950344	DMD:exon46
chrX	31947713	31947862	DMD:exon47
chrX	31893305	31893490	DMD:exon48
chrX	31854816	31854955	DMD:exon49
chrX	32841389	32841527	DMD:exon5
chrX	31838077	31838215	DMD:exon50
chrX	31792077	31792309	DMD:exon51
chrX	31747737	31747876	DMD:exon52
chrX	31697492	31697703	DMD:exon53
chrX	31676107	31676261	DMD:exon54
chrX	31645790	31645979	DMD:exon55
chrX	31525398	31525570	DMD:exon56
chrX	31514905	31515061	DMD:exon57
chrX	31497091	31497229	DMD:exon58
chrX	31496223	31496373	DMD:exon59
chrX	31496373	31496491	DMD:exon59
chrX	32834585	32834757	DMD:exon6
chrX	31462598	31462744	DMD:exon60
chrX	31366643	31366781	DMD:exon61
chrX	31341676	31341814	DMD:exon62
chrX	31279033	31279172	DMD:exon63
chrX	31241132	31241270	DMD:exon64
chrX	31227615	31227816	DMD:exon65
chrX	31224672	31224811	DMD:exon66
chrX	31222078	31222235	DMD:exon67
chrX	31200855	31201021	DMD:exon68
chrX	31198473	31198612	DMD:exon69
chrX	32827600	32827738	DMD:exon7
chrX	31196782	31196922	DMD:exon70
chrX	31195999	31196137	DMD:exon71
chrX	31191619	31191758	DMD:exon72
chrX	31190428	31190567	DMD:exon73
chrX	31187560	31187718	DMD:exon74
chrX	31165392	31165635	DMD:exon75
chrX	31164400	31164539	DMD:exon76
chrX	31152196	31152334	DMD:exon77
chrX	31144705	31144844	DMD:exon78
chrX	31139929	31140068	DMD:exon79
chrX	32717229	32717410	DMD:exon8
chrX	32715982	32716120	DMD:exon9
chrX	31284867	31285006	DMD:intronic
chrX	31526270	31526409	DMD:intronic
chrX	32430086	32430224	DMD:intronic
chrX	32430233	32430372	DMD:intronic
chrX	33146204	33146342	DMD:intronic
chr18	28681831	28681969	DSC2:exon1
chr18	28660062	28660212	DSC2:exon10
chr18	28660212	28660318	DSC2:exon10
chr18	28659813	28659955	DSC2:exon11
chr18	28654649	28654873	DSC2:exon12
chr18	28651571	28651807	DSC2:exon13
chr18	28650685	28650823	DSC2:exon14
chr18	28648860	28649010	DSC2:exon15
chr18	28649010	28649117	DSC2:exon15
chr18	28647981	28648178	DSC2:exon16
chr18	28673495	28673633	DSC2:exon2
chr18	28672064	28672263	DSC2:exon3
chr18	28670981	28671120	DSC2:exon4
chr18	28669402	28669557	DSC2:exon5
chr18	28667632	28667776	DSC2:exon6
chr18	28666539	28666705	DSC2:exon7
chr18	28662890	28663028	DSC2:exon8
chr18	28662204	28662389	DSC2:exon9
chr18	28648223	28648362	DSC2:intronic
chr18	28671443	28671582	DSC2:intronic
chr18	29078168	29078306	DSG2:exon1
chr18	29115233	29115375	DSG2:exon10
chr18	29116165	29116392	DSG2:exon11
chr18	29118714	29118941	DSG2:exon12
chr18	29121147	29121286	DSG2:exon13
chr18	29122483	29122633	DSG2:exon14
chr18	29122633	29122815	DSG2:exon14
chr18	29125684	29125834	DSG2:exon15
chr18	29125834	29125984	DSG2:exon15
chr18	29125984	29126134	DSG2:exon15
chr18	29126134	29126284	DSG2:exon15
chr18	29126284	29126434	DSG2:exon15
chr18	29126434	29126584	DSG2:exon15
chr18	29126584	29126706	DSG2:exon15
chr18	29098150	29098289	DSG2:exon2
chr18	29099764	29099902	DSG2:exon3
chr18	29100766	29100927	DSG2:exon4
chr18	29101062	29101206	DSG2:exon5
chr18	29102046	29102212	DSG2:exon6
chr18	29104410	29104549	DSG2:exon7
chr18	29104666	29104851	DSG2:exon8
chr18	29110950	29111100	DSG2:exon9
chr18	29111100	29111215	DSG2:exon9
chr18	29027795	29027934	DSG3:exon1
chr18	29045281	29045420	DSG3:exon10
chr18	29046493	29046717	DSG3:exon11
chr18	29049052	29049202	DSG3:exon12
chr18	29049202	29049312	DSG3:exon12
chr18	29052247	29052386	DSG3:exon13
chr18	29052650	29052789	DSG3:exon14
chr18	29054084	29054234	DSG3:exon15
chr18	29054234	29054367	DSG3:exon15
chr18	29055609	29055759	DSG3:exon16
chr18	29055759	29055909	DSG3:exon16
chr18	29055909	29056059	DSG3:exon16
chr18	29056059	29056223	DSG3:exon16
chr18	29036351	29036490	DSG3:exon2
chr18	29036952	29037091	DSG3:exon3
chr18	29038408	29038563	DSG3:exon4
chr18	29038996	29039140	DSG3:exon5
chr18	29039808	29039974	DSG3:exon6
chr18	29040791	29040929	DSG3:exon7
chr18	29041190	29041375	DSG3:exon8
chr18	29044074	29044224	DSG3:exon9
chr18	29044224	29044345	DSG3:exon9
chr6	7542149	7542318	DSP:exon1
chr6	7568007	7568146	DSP:exon10
chr6	7568670	7568822	DSP:exon11
chr6	7569419	7569573	DSP:exon12
chr6	7570664	7570802	DSP:exon13
chr6	7571616	7571817	DSP:exon14
chr6	7572075	7572301	DSP:exon15
chr6	7574319	7574485	DSP:exon16
chr6	7574890	7575028	DSP:exon17
chr6	7575528	7575721	DSP:exon18
chr6	7576527	7576689	DSP:exon19
chr6	7555933	7556071	DSP:exon2
chr6	7577164	7577303	DSP:exon20
chr6	7577996	7578135	DSP:exon21
chr6	7578677	7578815	DSP:exon22
chr6	7579508	7579658	DSP:exon23
chr6	7579658	7579808	DSP:exon23
chr6	7579808	7579958	DSP:exon23
chr6	7579958	7580108	DSP:exon23
chr6	7580108	7580258	DSP:exon23
chr6	7580258	7580408	DSP:exon23
chr6	7580408	7580558	DSP:exon23
chr6	7580558	7580708	DSP:exon23
chr6	7580708	7580858	DSP:exon23
chr6	7580858	7581008	DSP:exon23
chr6	7581008	7581158	DSP:exon23
chr6	7581158	7581308	DSP:exon23
chr6	7581308	7581458	DSP:exon23
chr6	7581458	7581608	DSP:exon23
chr6	7581608	7581802	DSP:exon23
chr6	7582875	7583025	DSP:exon24
chr6	7583025	7583175	DSP:exon24
chr6	7583175	7583325	DSP:exon24
chr6	7583325	7583475	DSP:exon24
chr6	7583475	7583625	DSP:exon24
chr6	7583625	7583775	DSP:exon24
chr6	7583775	7583925	DSP:exon24
chr6	7583925	7584075	DSP:exon24
chr6	7584075	7584225	DSP:exon24
chr6	7584225	7584375	DSP:exon24
chr6	7584375	7584525	DSP:exon24
chr6	7584525	7584675	DSP:exon24
chr6	7584675	7584825	DSP:exon24
chr6	7584825	7584975	DSP:exon24
chr6	7584975	7585125	DSP:exon24
chr6	7585125	7585275	DSP:exon24
chr6	7585275	7585425	DSP:exon24
chr6	7585425	7585575	DSP:exon24
chr6	7585575	7585725	DSP:exon24
chr6	7585725	7585875	DSP:exon24
chr6	7585875	7586111	DSP:exon24
chr6	7558349	7558497	DSP:exon3
chr6	7559459	7559633	DSP:exon4
chr6	7562880	7563018	DSP:exon5
chr6	7563925	7564063	DSP:exon6
chr6	7565592	7565753	DSP:exon7
chr6	7566593	7566731	DSP:exon8
chr6	7567565	7567704	DSP:exon9
chr18	32409339	32409478	DTNA:downstream
chr18	32400748	32400886	DTNA:exon10
chr18	32405166	32405304	DTNA:exon11
chr18	32407529	32407668	DTNA:exon12
chr18	32408951	32409089	DTNA:exon13
chr18	32335905	32336043	DTNA:exon3
chr18	32345896	32346034	DTNA:exon4
chr18	32374001	32374214	DTNA:exon5
chr18	32386156	32386295	DTNA:exon6
chr18	32391923	32392077	DTNA:exon7
chr18	32395856	32395995	DTNA:exon8
chr18	32398128	32398294	DTNA:exon9
chrX	153607816	153607955	EMD:exon1
chrX	153608033	153608171	EMD:exon2
chrX	153608271	153608410	EMD:exon3
chrX	153608591	153608730	EMD:exon4
chrX	153609068	153609207	EMD:exon5
chrX	153609242	153609392	EMD:exon6
chrX	153609392	153609557	EMD:exon6
chr6	133785887	133786026	EYA4:exon10
chr6	133789704	133789887	EYA4:exon11
chr6	133802600	133802738	EYA4:exon12
chr6	133804142	133804281	EYA4:exon13
chr6	133827219	133827358	EYA4:exon14
chr6	133833819	133833957	EYA4:exon15
chr6	133834016	133834176	EYA4:exon16
chr6	133836447	133836585	EYA4:exon17
chr6	133844185	133844324	EYA4:exon18
chr6	133846273	133846411	EYA4:exon19
chr6	133595866	133596004	EYA4:exon2
chr6	133849834	133849972	EYA4:exon20
chr6	133703485	133703624	EYA4:exon3
chr6	133767761	133767899	EYA4:exon4
chr6	133769214	133769352	EYA4:exon5
chr6	133777671	133777809	EYA4:exon6
chr6	133782216	133782354	EYA4:exon7
chr6	133783473	133783615	EYA4:exon8
chr6	133783759	133783902	EYA4:exon9
chr6	133846134	133846272	EYA4:intronic
chr6	133852286	133852425	EYA4:UTR5
chr18	33877799	33877963	FHOD3:exon1
chr18	34205474	34205712	FHOD3:exon10
chr18	34238025	34238164	FHOD3:exon11
chr18	34261397	34261535	FHOD3:exon12
chr18	34267047	34267185	FHOD3:exon13
chr18	34273172	34273386	FHOD3:exon14
chr18	34289058	34289208	FHOD3:exon15
chr18	34289208	34289362	FHOD3:exon15
chr18	34297795	34297945	FHOD3:exon16
chr18	34297945	34298095	FHOD3:exon16
chr18	34298095	34298245	FHOD3:exon16
chr18	34298245	34298395	FHOD3:exon16
chr18	34298395	34298545	FHOD3:exon16
chr18	34298545	34298678	FHOD3:exon16
chr18	34310609	34310767	FHOD3:exon17
chr18	34320619	34320801	FHOD3:exon18
chr18	34322690	34322829	FHOD3:exon19
chr18	33935486	33935624	FHOD3:exon2
chr18	34323995	34324156	FHOD3:exon20
chr18	34326908	34327098	FHOD3:exon21
chr18	34335082	34335274	FHOD3:exon22
chr18	34340571	34340745	FHOD3:exon23
chr18	34349228	34349389	FHOD3:exon24
chr18	34359383	34359521	FHOD3:exon25
chr18	33952606	33952744	FHOD3:exon3
chr18	34081859	34081998	FHOD3:exon4
chr18	34092384	34092523	FHOD3:exon5
chr18	34156392	34156530	FHOD3:exon6
chr18	34174736	34174875	FHOD3:exon7
chr18	34182615	34182753	FHOD3:exon8
chr18	34191915	34192058	FHOD3:exon9
chr18	34229254	34229393	FHOD3:intronic
chr18	34232533	34232683	FHOD3:intronic
chr18	34232683	34232892	FHOD3:intronic
chr18	34233273	34233411	FHOD3:intronic
chr18	34339023	34339162	FHOD3:intronic
chr9	108382209	108382348	FKTN:exon10
chr9	108397332	108397545	FKTN:exon11
chr9	108337297	108337435	FKTN:exon3
chr9	108358839	108358978	FKTN:exon4
chr9	108363426	108363629	FKTN:exon5
chr9	108366496	108366646	FKTN:exon6
chr9	108366646	108366773	FKTN:exon6
chr9	108370097	108370235	FKTN:exon7
chr9	108377554	108377693	FKTN:exon8
chr9	108380237	108380376	FKTN:exon9
chr9	108402324	108402462	FKTN:UTR5
chr7	92077044	92077292	GATAD1:exon1
chr7	92078059	92078198	GATAD1:exon2
chr7	92079975	92080114	GATAD1:exon3
chr7	92083816	92083999	GATAD1:exon4
chr7	92085686	92085876	GATAD1:exon5
chr10	48416348	48416498	GDF2:exon1
chr10	48416498	48416693	GDF2:exon1
chr10	48413578	48413728	GDF2:exon2
chr10	48413728	48413878	GDF2:exon2
chr10	48413878	48414028	GDF2:exon2
chr10	48414028	48414178	GDF2:exon2
chr10	48414178	48414328	GDF2:exon2
chr10	48414328	48414521	GDF2:exon2
chrX	100662698	100662891	GLA:exon1
chrX	100658799	100658973	GLA:exon2
chrX	100656531	100656681	GLA:exon3
chrX	100656681	100656797	GLA:exon3
chrX	100655630	100655769	GLA:exon4
chrX	100653773	100653934	GLA:exon5
chrX	100653358	100653555	GLA:exon6
chrX	100652797	100652947	GLA:exon7
chrX	100652947	100653087	GLA:exon7
chr3	32148158	32148296	GPD1L:exon1
chr3	32169568	32169745	GPD1L:exon2
chr3	32180079	32180219	GPD1L:exon3
chr3	32181720	32181858	GPD1L:exon4
chr3	32188101	32188239	GPD1L:exon5
chr3	32200368	32200601	GPD1L:exon6
chr3	32201044	32201182	GPD1L:exon7
chr3	32207285	32207423	GPD1L:exon8
chr15	73659827	73659977	HCN4:exon1
chr15	73659977	73660127	HCN4:exon1
chr15	73660127	73660277	HCN4:exon1
chr15	73660277	73660427	HCN4:exon1
chr15	73660427	73660611	HCN4:exon1
chr15	73635726	73635876	HCN4:exon2
chr15	73635876	73636026	HCN4:exon2
chr15	73636026	73636149	HCN4:exon2
chr15	73624472	73624633	HCN4:exon3
chr15	73621914	73622132	HCN4:exon4
chr15	73617639	73617785	HCN4:exon5
chr15	73617296	73617536	HCN4:exon6
chr15	73616430	73616594	HCN4:exon7
chr15	73614822	73614972	HCN4:exon8
chr15	73614972	73615122	HCN4:exon8
chr15	73615122	73615272	HCN4:exon8
chr15	73615272	73615422	HCN4:exon8
chr15	73615422	73615572	HCN4:exon8
chr15	73615572	73615722	HCN4:exon8
chr15	73615722	73615872	HCN4:exon8
chr15	73615872	73616022	HCN4:exon8
chr15	73616022	73616172	HCN4:exon8
chr15	73616172	73616290	HCN4:exon8
chr11	6630946	6631085	ILK:exon10
chr11	6631147	6631286	ILK:exon11
chr11	6631375	6631513	ILK:exon12
chr11	6631693	6631842	ILK:exon13
chr11	6625477	6625615	ILK:exon2
chr11	6629276	6629441	ILK:exon3
chr11	6629602	6629741	ILK:exon4
chr11	6629903	6630041	ILK:exon5
chr11	6630087	6630226	ILK:exon6
chr11	6630275	6630414	ILK:exon7
chr11	6630515	6630654	ILK:exon8
chr11	6630737	6630876	ILK:exon9
chr1	156108815	156108953	intergenic
chr1	228550277	228550456	intergenic
chr1	228552661	228552799	intergenic
chr1	228553130	228553268	intergenic
chr1	228553762	228553900	intergenic
chr1	228554101	228554269	intergenic
chr1	228554480	228554619	intergenic
chr1	228554676	228554876	intergenic
chr1	228555548	228555686	intergenic
chr1	228556009	228556148	intergenic
chr1	228556423	228556595	intergenic
chr1	228556781	228556919	intergenic
chr1	228557643	228557795	intergenic
chr1	228557847	228557986	intergenic
chr1	228558349	228558488	intergenic
chr1	228558724	228558874	intergenic
chr1	228558874	228559024	intergenic
chr1	228559024	228559174	intergenic
chr1	228559174	228559324	intergenic
chr1	228559324	228559474	intergenic
chr1	228559474	228559624	intergenic
chr1	228559624	228559774	intergenic
chr1	228559774	228559924	intergenic
chr1	228559924	228560074	intergenic
chr1	228560074	228560224	intergenic
chr1	228560224	228560374	intergenic
chr1	228560374	228560524	intergenic
chr1	228560524	228560674	intergenic
chr1	228560674	228560782	intergenic
chr1	228561604	228561742	intergenic
chr1	228562001	228562139	intergenic
chr1	228562286	228562453	intergenic
chr1	228563395	228563533	intergenic
chr1	228563709	228563879	intergenic
chr1	228564465	228564604	intergenic
chr1	228564753	228564992	intergenic
chr1	228565190	228565413	intergenic
chr1	228565600	228565739	intergenic
chr1	228565972	228566121	intergenic
chr1	228566319	228566496	intergenic
chr10	18429656	18429795	intergenic
chr10	18430057	18430196	intergenic
chr10	18439789	18439927	intergenic
chr10	69866451	69866589	intergenic
chr12	21953977	21954116	intergenic
chr12	98931253	98931434	intergenic
chr12	98937998	98938137	intergenic
chr12	98938198	98938337	intergenic
chr12	98938715	98938853	intergenic
chr12	98940112	98940250	intergenic
chr12	98941351	98941501	intergenic
chr12	98941501	98941636	intergenic
chr15	63362036	63362175	intergenic
chr15	63363261	63363399	intergenic
chr18	32418027	32418166	intergenic
chr18	32418686	32418824	intergenic
chr18	32428234	32428373	intergenic
chr18	32431774	32431913	intergenic
chr18	32438236	32438375	intergenic
chr18	32443893	32444032	intergenic
chr18	32443909	32444047	intergenic
chr18	32446031	32446169	intergenic
chr18	32455203	32455362	intergenic
chr18	32457658	32457797	intergenic
chr18	32459515	32459683	intergenic
chr18	32462030	32462168	intergenic
chr18	32464631	32464770	intergenic
chr18	32470264	32470404	intergenic
chr18	46474711	46474850	intergenic
chr18	46476182	46476332	intergenic
chr18	46476332	46476482	intergenic
chr18	46476482	46476632	intergenic
chr18	46476632	46476794	intergenic
chr19	35530021	35530162	intergenic
chr4	113825591	113825729	intergenic
chrX	33357310	33357448	intergenic
chrX	119562339	119562481	intergenic
chrX	119565178	119565317	intergenic
chr20	42814967	42815117	JPH2:exon1
chr20	42815117	42815345	JPH2:exon1
chr20	42788258	42788408	JPH2:exon2
chr20	42788408	42788558	JPH2:exon2
chr20	42788558	42788708	JPH2:exon2
chr20	42788708	42788858	JPH2:exon2
chr20	42788858	42789047	JPH2:exon2
chr20	42747135	42747273	JPH2:exon3
chr20	42744305	42744455	JPH2:exon4
chr20	42744455	42744605	JPH2:exon4
chr20	42744605	42744755	JPH2:exon4
chr20	42744755	42744905	JPH2:exon4
chr20	42744905	42745026	JPH2:exon4
chr20	42743407	42743545	JPH2:exon5
chr17	39914641	39914780	JUP:exon10
chr17	39913886	39914036	JUP:exon11
chr17	39913658	39913797	JUP:exon12
chr17	39912377	39912516	JUP:exon13
chr17	39911996	39912147	JUP:exon14
chr17	39927899	39928106	JUP:exon2
chr17	39925670	39925820	JUP:exon3
chr17	39925820	39925929	JUP:exon3
chr17	39925221	39925459	JUP:exon4
chr17	39923631	39923832	JUP:exon5
chr17	39921175	39921319	JUP:exon6
chr17	39920947	39921086	JUP:exon7
chr17	39919235	39919385	JUP:exon8
chr17	39919385	39919573	JUP:exon8
chr17	39914967	39915122	JUP:exon9
chr1	112318698	112318900	KCND3:exon8
chr1	112319647	112319895	KCND3:exon7
chr1	112321016	112321155	KCND3:exon6
chr1	112322821	112322960	KCND3:exon5
chr1	112323292	112323431	KCND3:exon4
chr1	112329565	112329728	KCND3:exon3
chr1	112524242	112524392	KCND3:exon2
chr1	112524392	112524542	KCND3:exon2
chr1	112524542	112524692	KCND3:exon2
chr1	112524692	112524842	KCND3:exon2
chr1	112524842	112524992	KCND3:exon2
chr1	112524992	112525142	KCND3:exon2
chr1	112525142	112525348	KCND3:exon2
chr21	35821543	35821693	KCNE1B:exon3,KCNE1:exon4
chr21	35821693	35821932	KCNE1B:exon3,KCNE1:exon4
chr21	35742778	35742928	KCNE2:exon2
chr21	35742928	35743149	KCNE2:exon2
chr11	74168297	74168447	KCNE3:exon3
chr11	74168447	74168608	KCNE3:exon3
chr7	150674894	150675033	KCNH2:exon1
chr7	150645944	150646137	KCNH2:exon10
chr7	150645512	150645651	KCNH2:exon11
chr7	150644694	150644844	KCNH2:exon12
chr7	150644844	150644966	KCNH2:exon12
chr7	150644416	150644602	KCNH2:exon13
chr7	150643965	150644142	KCNH2:exon14
chr7	150642453	150642602	KCNH2:exon15
chr7	150671799	150672029	KCNH2:exon2
chr7	150656660	150656843	KCNH2:exon3
chr7	150655147	150655297	KCNH2:exon4
chr7	150655297	150655447	KCNH2:exon4
chr7	150655447	150655590	KCNH2:exon4
chr7	150654379	150654590	KCNH2:exon5
chr7	150649513	150649663	KCNH2:exon6
chr7	150649663	150649813	KCNH2:exon6
chr7	150649813	150649941	KCNH2:exon6
chr7	150648536	150648686	KCNH2:exon7
chr7	150648686	150648923	KCNH2:exon7
chr7	150648009	150648208	KCNH2:exon8
chr7	150647137	150647287	KCNH2:exon9
chr7	150647287	150647508	KCNH2:exon9
chr7	150646987	150647137	KCNH2:intronic
chr7	150652468	150652607	KCNH2:intronic
chr10	103603353	103603549	KCNIP2:exon1
chr10	103590809	103590944	KCNIP2:exon2
chr10	103588826	103588962	KCNIP2:exon3
chr10	103588349	103588488	KCNIP2:exon4
chr10	103588111	103588251	KCNIP2:exon5
chr10	103587893	103588030	KCNIP2:exon6
chr10	103587629	103587767	KCNIP2:exon7
chr10	103587408	103587546	KCNIP2:exon8
chr10	103585732	103585917	KCNIP2:exon9
chr17	68171181	68171331	KCNJ2:exon2
chr17	68171331	68171481	KCNJ2:exon2
chr17	68171481	68171631	KCNJ2:exon2
chr17	68171631	68171781	KCNJ2:exon2
chr17	68171781	68171931	KCNJ2:exon2
chr17	68171931	68172081	KCNJ2:exon2
chr17	68172081	68172231	KCNJ2:exon2
chr17	68172231	68172464	KCNJ2:exon2
chr11	128781169	128781319	KCNJ5:exon2
chr11	128781319	128781469	KCNJ5:exon2
chr11	128781469	128781619	KCNJ5:exon2
chr11	128781619	128781769	KCNJ5:exon2
chr11	128781769	128781919	KCNJ5:exon2
chr11	128781919	128782105	KCNJ5:exon2
chr11	128786304	128786454	KCNJ5:exon3
chr11	128786454	128786626	KCNJ5:exon3
chr1	17407972	17408122	KCNJ11:exon1
chr1	17408122	17408272	KCNJ11:exon1
chr1	17408272	17408422	KCNJ11:exon1
chr1	17408422	17408572	KCNJ11:exon1
chr1	17408572	17408722	KCNJ11:exon1
chr1	17408722	17408872	KCNJ11:exon1
chr1	17408872	17409022	KCNJ11:exon1
chr1	17409022	17409172	KCNJ11:exon1
chr11	2466329	2466479	KCNQ1:exon1
chr11	2466479	2466714	KCNQ1:exon1
chr11	2609943	2610084	KCNQ1:exon10
chr11	2683182	2683320	KCNQ1:exon11
chr11	2790042	2790181	KCNQ1:exon12
chr11	2797168	2797306	KCNQ1:exon13
chr11	2798170	2798308	KCNQ1:exon14
chr11	2799167	2799306	KCNQ1:exon15
chr11	2868997	2869233	KCNQ1:exon16
chr11	2549134	2549272	KCNQ1:exon2
chr11	2591852	2591990	KCNQ1:exon3
chr11	2592525	2592663	KCNQ1:exon4
chr11	2593222	2593360	KCNQ1:exon5
chr11	2594076	2594216	KCNQ1:exon6
chr11	2604651	2604789	KCNQ1:exon7
chr11	2606420	2606559	KCNQ1:exon8
chr11	2608792	2608930	KCNQ1:exon9
chr11	2482873	2483011	KCNQ1:intronic
chr11	2542662	2542801	KCNQ1:intronic
chr12	25398194	25398332	KRAS:exon2
chr12	25380168	25380346	KRAS:exon3
chr12	25378548	25378707	KRAS:exon4
chr12	25362718	25362856	KRAS:exon5
chr12	25368365	25368504	KRAS:intronic
chr6	112430639	112430785	LAMA4:exon39
chr6	112435268	112435407	LAMA4:exon38
chr6	112435842	112435981	LAMA4:exon37
chr6	112437061	112437200	LAMA4:exon36
chr6	112438941	112439101	LAMA4:exon35
chr6	112440358	112440514	LAMA4:exon34
chr6	112441485	112441675	LAMA4:exon33
chr6	112443216	112443404	LAMA4:exon32
chr6	112450123	112450277	LAMA4:exon31
chr6	112451077	112451242	LAMA4:exon30
chr6	112452166	112452305	LAMA4:exon29
chr6	112453953	112454092	LAMA4:exon28
chr6	112454550	112454689	LAMA4:exon27
chr6	112455668	112455811	LAMA4:exon26
chr6	112457320	112457459	LAMA4:exon25
chr6	112460321	112460493	LAMA4:exon24
chr6	112460950	112461089	LAMA4:exon23
chr6	112461961	112462124	LAMA4:exon22
chr6	112462559	112462705	LAMA4:exon21
chr6	112463320	112463494	LAMA4:exon20
chr6	112465995	112466135	LAMA4:exon19
chr6	112469358	112469538	LAMA4:exon18
chr6	112471701	112471840	LAMA4:exon17
chr6	112476031	112476170	LAMA4:exon16
chr6	112476766	112476908	LAMA4:exon15
chr6	112479933	112480082	LAMA4:exon14
chr6	112486350	112486489	LAMA4:exon13
chr6	112493812	112494006	LAMA4:exon12
chr6	112496514	112496682	LAMA4:exon11
chr6	112499308	112499447	LAMA4:exon10
chr6	112506424	112506563	LAMA4:exon9
chr6	112508651	112508803	LAMA4:exon8
chr6	112510289	112510428	LAMA4:exon7
chr6	112512837	112513052	LAMA4:exon6
chr6	112522779	112522918	LAMA4:exon5
chr6	112528214	112528353	LAMA4:exon4
chr6	112537549	112537688	LAMA4:exon3
chr6	112574989	112575139	LAMA4:intronic
chr6	112575139	112575289	LAMA4:exon2
chr6	112575289	112575493	LAMA4:exon2
chr1	156108279	156108429	LMNA:downstream
chr1	156108429	156108548	LMNA:downstream
chr1	156084710	156084860	LMNA:exon1
chr1	156084860	156085065	LMNA:exon1
chr1	156107431	156107569	LMNA:exon10
chr1	156100408	156100564	LMNA:exon2
chr1	156104187	156104326	LMNA:exon3
chr1	156104596	156104766	LMNA:exon4
chr1	156104971	156105110	LMNA:exon5
chr1	156105692	156105912	LMNA:exon6
chr1	156106005	156106231	LMNA:exon7
chr1	156106696	156106835	LMNA:exon8
chr1	156106894	156107033	LMNA:exon9
chr1	156095935	156096074	LMNA:intronic
chr1	156096581	156096719	LMNA:intronic
chr1	156099601	156099739	LMNA:intronic
chrX	119602923	119603062	LAMP2:exon1
chrX	119590496	119590634	LAMP2:exon2
chrX	119589212	119589425	LAMP2:exon3
chrX	119582825	119582983	LAMP2:exon4
chrX	119581696	119581880	LAMP2:exon5
chrX	119580152	119580290	LAMP2:exon6
chrX	119576416	119576555	LAMP2:exon7
chrX	119575585	119575749	LAMP2:exon8
chrX	119573009	119573148	LAMP2:exon9
chr10	88428426	88428564	LDB3:exon1
chr10	88477721	88477901	LDB3:exon10
chr10	88478475	88478613	LDB3:exon11
chr10	88485888	88486027	LDB3:exon12
chr10	88492619	88492758	LDB3:exon13
chr10	88439124	88439275	LDB3:exon2
chr10	88439807	88439946	LDB3:exon3
chr10	88445377	88445515	LDB3:exon4
chr10	88446826	88447029	LDB3:exon5
chr10	88451653	88451822	LDB3:exon6
chr10	88452241	88452379	LDB3:exon7
chr10	88469662	88469807	LDB3:exon8
chr10	88476084	88476234	LDB3:exon9
chr10	88476234	88476384	LDB3:exon9
chr10	88476384	88476528	LDB3:exon9
chr10	88441193	88441343	LDB3:intronic
chr10	88441343	88441560	LDB3:intronic
chr10	88459014	88459152	LDB3:intronic
chr10	88466288	88466476	LDB3:intronic
chr1	156108279	156108429	LMNA:downstream
chr1	156108429	156108548	LMNA:downstream
chr1	156084710	156084860	LMNA:exon1
chr1	156084860	156085065	LMNA:exon1
chr1	156107431	156107569	LMNA:exon10
chr1	156100408	156100564	LMNA:exon2
chr1	156104187	156104326	LMNA:exon3
chr1	156104596	156104766	LMNA:exon4
chr1	156104971	156105110	LMNA:exon5
chr1	156105692	156105912	LMNA:exon6
chr1	156106005	156106231	LMNA:exon7
chr1	156106696	156106835	LMNA:exon8
chr1	156106894	156107033	LMNA:exon9
chr1	156095935	156096074	LMNA:intronic
chr1	156096581	156096719	LMNA:intronic
chr1	156099601	156099739	LMNA:intronic
chr18	19321544	19321773	MIB1:exon1
chr18	19345732	19345904	MIB1:exon2
chr18	19348578	19348717	MIB1:exon3
chr18	19353567	19353706	MIB1:exon4
chr18	19358027	19358166	MIB1:exon5
chr18	19359441	19359646	MIB1:exon6
chr18	19371334	19371518	MIB1:exon7
chr18	19378044	19378189	MIB1:exon8
chr18	19379798	19379937	MIB1:exon9
chr18	19383851	19383990	MIB1:exon10
chr18	19395576	19395774	MIB1:exon11
chr18	19399455	19399607	MIB1:exon12
chr18	19418322	19418461	MIB1:exon13
chr18	19423065	19423204	MIB1:exon14
chr18	19424052	19424214	MIB1:exon15
chr18	19426904	19427086	MIB1:exon16
chr18	19429156	19429349	MIB1:exon17
chr18	19433070	19433209	MIB1:exon18
chr18	19437077	19437216	MIB1:exon19
chr18	19438487	19438626	MIB1:exon20
chr18	19444486	19444627	MIB1:exon21
chr1	32801869	32802006	MLP:exon1
chr1	32799433	32799583	MLP:exon2
chr1	32799583	32799733	MLP:exon2
chr1	32799733	32799934	MLP:exon2
chr11	47374117	47374255	MYBPC3:exon1
chr11	47368117	47368256	MYBPC3:exon11
chr11	47367758	47367921	MYBPC3:exon12
chr11	47365040	47365178	MYBPC3:exon13
chr11	47364565	47364703	MYBPC3:exon14
chr11	47364364	47364503	MYBPC3:exon15
chr11	47364129	47364295	MYBPC3:exon16
chr11	47363542	47363707	MYBPC3:exon17
chr11	47362673	47362811	MYBPC3:exon18
chr11	47362499	47362638	MYBPC3:exon19
chr11	47372790	47372940	MYBPC3:exon2
chr11	47372940	47373056	MYBPC3:exon2
chr11	47361202	47361341	MYBPC3:exon20
chr11	47360846	47360984	MYBPC3:exon21
chr11	47360071	47360230	MYBPC3:exon22
chr11	47359224	47359362	MYBPC3:exon23
chr11	47358942	47359130	MYBPC3:exon24
chr11	47357426	47357564	MYBPC3:exon25
chr11	47356593	47356760	MYBPC3:exon26
chr11	47355448	47355586	MYBPC3:exon27
chr11	47355108	47355303	MYBPC3:exon28
chr11	47354745	47354884	MYBPC3:exon29
chr11	47372040	47372179	MYBPC3:exon3
chr11	47354365	47354524	MYBPC3:exon30
chr11	47354116	47354254	MYBPC3:exon31
chr11	47353623	47353809	MYBPC3:exon32
chr11	47353358	47353496	MYBPC3:exon33
chr11	47371545	47371683	MYBPC3:exon4
chr11	47371325	47371473	MYBPC3:exon5
chr11	47369964	47370103	MYBPC3:exon6
chr11	47369363	47369501	MYBPC3:exon7
chr11	47369147	47369286	MYBPC3:exon8
chr11	47368934	47369073	MYBPC3:exon9
chr11	47364743	47364881	MYBPC3:intronic
chr11	47368510	47368648	MYBPC3:intronic
chr14	23872537	23872675	MYH6:exon10
chr14	23871888	23872027	MYH6:exon11
chr14	23871673	23871811	MYH6:exon12
chr14	23869918	23870068	MYH6:exon13
chr14	23870068	23870186	MYH6:exon13
chr14	23869378	23869528	MYH6:exon14
chr14	23869528	23869635	MYH6:exon14
chr14	23867937	23868087	MYH6:exon15
chr14	23868087	23868246	MYH6:exon15
chr14	23866718	23866856	MYH6:exon16
chr14	23866353	23866492	MYH6:exon17
chr14	23866161	23866300	MYH6:exon18
chr14	23865895	23866034	MYH6:exon19
chr14	23865492	23865630	MYH6:exon20
chr14	23863277	23863427	MYH6:exon21
chr14	23863427	23863532	MYH6:exon21
chr14	23862875	23863117	MYH6:exon22
chr14	23862551	23862727	MYH6:exon23
chr14	23862121	23862266	MYH6:exon24
chr14	23861747	23861885	MYH6:exon25
chr14	23859266	23859416	MYH6:exon26
chr14	23859416	23859655	MYH6:exon26
chr14	23858796	23858934	MYH6:exon27
chr14	23858592	23858730	MYH6:exon28
chr14	23858068	23858264	MYH6:exon29
chr14	23876232	23876432	MYH6:exon3
chr14	23857364	23857547	MYH6:exon30
chr14	23856967	23857132	MYH6:exon31
chr14	23856731	23856869	MYH6:exon32
chr14	23855524	23855674	MYH6:exon33
chr14	23855674	23855832	MYH6:exon33
chr14	23855137	23855340	MYH6:exon34
chr14	23854118	23854257	MYH6:exon35
chr14	23853651	23853801	MYH6:exon36
chr14	23853801	23853926	MYH6:exon36
chr14	23852412	23852551	MYH6:exon37
chr14	23851635	23851773	MYH6:exon38
chr14	23851191	23851330	MYH6:exon39
chr14	23874836	23874979	MYH6:exon4
chr14	23874432	23874588	MYH6:exon5
chr14	23874253	23874392	MYH6:exon6
chr14	23873906	23874045	MYH6:exon7
chr14	23873482	23873620	MYH6:exon8
chr14	23872886	23873025	MYH6:exon9
chr14	23900090	23900228	MYH7:exon10
chr14	23899751	23899890	MYH7:exon11
chr14	23898984	23899122	MYH7:exon12
chr14	23898428	23898566	MYH7:exon13
chr14	23898164	23898313	MYH7:exon14
chr14	23897709	23897879	MYH7:exon15
chr14	23896794	23896944	MYH7:exon16
chr14	23896944	23897103	MYH7:exon16
chr14	23896413	23896552	MYH7:exon17
chr14	23895960	23896099	MYH7:exon18
chr14	23895162	23895301	MYH7:exon19
chr14	23894896	23895035	MYH7:exon20
chr14	23894490	23894628	MYH7:exon21
chr14	23893978	23894128	MYH7:exon22
chr14	23894128	23894233	MYH7:exon22
chr14	23893116	23893358	MYH7:exon23
chr14	23892756	23892932	MYH7:exon24
chr14	23891389	23891534	MYH7:exon25
chr14	23890143	23890281	MYH7:exon26
chr14	23889054	23889204	MYH7:exon27
chr14	23889204	23889443	MYH7:exon27
chr14	23888686	23888824	MYH7:exon28
chr14	23888376	23888514	MYH7:exon29
chr14	23902741	23902941	MYH7:exon3
chr14	23887419	23887615	MYH7:exon30
chr14	23886712	23886895	MYH7:exon31
chr14	23886362	23886527	MYH7:exon32
chr14	23886070	23886208	MYH7:exon33
chr14	23885213	23885363	MYH7:exon34
chr14	23885363	23885521	MYH7:exon34
chr14	23884838	23885041	MYH7:exon35
chr14	23884583	23884722	MYH7:exon36
chr14	23884204	23884354	MYH7:exon37
chr14	23884354	23884479	MYH7:exon37
chr14	23883194	23883333	MYH7:exon38
chr14	23882966	23883104	MYH7:exon39
chr14	23902293	23902436	MYH7:exon4
chr14	23882002	23882141	MYH7:exon40
chr14	23901848	23902004	MYH7:exon5
chr14	23901632	23901771	MYH7:exon6
chr14	23900955	23901093	MYH7:exon7
chr14	23900771	23900909	MYH7:exon8
chr14	23900589	23900728	MYH7:exon9
chr12	111358263	111358401	MYL2:exon1
chr12	111356883	111357022	MYL2:exon2
chr12	111353487	111353626	MYL2:exon3
chr12	111351973	111352111	MYL2:exon4
chr12	111351020	111351158	MYL2:exon5
chr12	111350855	111350993	MYL2:exon6
chr12	111348861	111348999	MYL2:exon7
chr3	46904747	46904885	MYL3:exon1
chr3	46902394	46902533	MYL3:exon2
chr3	46902166	46902315	MYL3:exon3
chr3	46900965	46901138	MYL3:exon4
chr3	46899843	46899982	MYL3:exon5
chr3	46899679	46899817	MYL3:exon6
chr20	30418811	30418949	MYLK2:exon10
chr20	30419506	30419658	MYLK2:exon11
chr20	30419804	30419942	MYLK2:exon12
chr20	30421491	30421629	MYLK2:exon13
chr20	30407340	30407479	MYLK2:exon2
chr20	30407929	30408079	MYLK2:exon3
chr20	30408079	30408229	MYLK2:exon3
chr20	30408229	30408349	MYLK2:exon3
chr20	30409242	30409392	MYLK2:exon4
chr20	30409392	30409540	MYLK2:exon4
chr20	30411263	30411402	MYLK2:exon5
chr20	30412039	30412178	MYLK2:exon6
chr20	30414393	30414532	MYLK2:exon7
chr20	30414600	30414741	MYLK2:exon8
chr20	30418588	30418726	MYLK2:exon9
chr4	120057649	120057788	MYOZ2:exon2
chr4	120072027	120072196	MYOZ2:exon3
chr4	120079172	120079311	MYOZ2:exon4
chr4	120085366	120085549	MYOZ2:exon5
chr4	120107121	120107355	MYOZ2:exon6
chr10	69926051	69926201	MYPN:exon10
chr10	69926201	69926427	MYPN:exon10
chr10	69933823	69933973	MYPN:exon11
chr10	69933973	69934123	MYPN:exon11
chr10	69934123	69934273	MYPN:exon11
chr10	69934273	69934413	MYPN:exon11
chr10	69935080	69935218	MYPN:exon12
chr10	69948662	69948883	MYPN:exon13
chr10	69954120	69954269	MYPN:exon14
chr10	69955179	69955317	MYPN:exon15
chr10	69957103	69957241	MYPN:exon16
chr10	69959125	69959332	MYPN:exon17
chr10	69961586	69961751	MYPN:exon18
chr10	69966524	69966663	MYPN:exon19
chr10	69881196	69881346	MYPN:exon2
chr10	69881346	69881496	MYPN:exon2
chr10	69881496	69881646	MYPN:exon2
chr10	69881646	69881796	MYPN:exon2
chr10	69881796	69881946	MYPN:exon2
chr10	69881946	69882097	MYPN:exon2
chr10	69970043	69970212	MYPN:exon20
chr10	69902697	69902872	MYPN:exon3
chr10	69905188	69905327	MYPN:exon4
chr10	69908098	69908236	MYPN:exon5
chr10	69909763	69909902	MYPN:exon6
chr10	69918243	69918384	MYPN:exon7
chr10	69921449	69921587	MYPN:exon8
chr10	69925448	69925586	MYPN:exon9
chr10	69896409	69896548	MYPN:intronic
chr1	78398967	78399164	NEXN:exon10
chr1	78401508	78401729	NEXN:exon11
chr1	78407708	78407893	NEXN:exon12
chr1	78408146	78408296	NEXN:exon13
chr1	78408296	78408514	NEXN:exon13
chr1	78381736	78381874	NEXN:exon2
chr1	78383251	78383442	NEXN:exon3
chr1	78383615	78383753	NEXN:exon4
chr1	78383810	78383958	NEXN:exon5
chr1	78390824	78390963	NEXN:exon6
chr1	78392099	78392296	NEXN:exon7
chr1	78392401	78392577	NEXN:exon8
chr1	78395001	78395189	NEXN:exon9
chr1	78408522	78408661	NEXN:UTR5
chr7	150697567	150697706	NOS3:exon10
chr7	150698319	150698513	NOS3:exon11
chr7	150698599	150698738	NOS3:exon12
chr7	150698909	150699053	NOS3:exon13
chr7	150699271	150699409	NOS3:exon14
chr7	150703479	150703618	NOS3:exon15
chr7	150703966	150704104	NOS3:exon16
chr7	150704190	150704364	NOS3:exon17
chr7	150706015	150706153	NOS3:exon18
chr7	150706247	150706385	NOS3:exon19
chr7	150690892	150691049	NOS3:exon2
chr7	150706486	150706673	NOS3:exon20
chr7	150707203	150707375	NOS3:exon21
chr7	150707685	150707895	NOS3:exon22
chr7	150707961	150708100	NOS3:exon23
chr7	150709430	150709569	NOS3:exon24
chr7	150710319	150710467	NOS3:exon25
chr7	150710812	150711006	NOS3:exon26
chr7	150711096	150711257	NOS3:exon27
chr7	150692277	150692416	NOS3:exon3
chr7	150693492	150693640	NOS3:exon4
chr7	150693851	150694013	NOS3:exon5
chr7	150695421	150695560	NOS3:exon6
chr7	150695627	150695768	NOS3:exon7
chr7	150696034	150696173	NOS3:exon8
chr7	150696278	150696452	NOS3:exon9
chr1	115258657	115258795	NRAS:exon2
chr1	115256421	115256599	NRAS:exon3
chr1	115252190	115252349	NRAS:exon4
chr1	115251146	115251285	NRAS:exon5
chr1	228430884	228431034	OBSCN:exon10
chr1	228431034	228431159	OBSCN:exon10
chr1	228431997	228432147	OBSCN:exon11
chr1	228432147	228432272	OBSCN:exon11
chr1	228433114	228433264	OBSCN:exon12
chr1	228433264	228433389	OBSCN:exon12
chr1	228434229	228434379	OBSCN:exon13
chr1	228434379	228434504	OBSCN:exon13
chr1	228437666	228437816	OBSCN:exon14
chr1	228437816	228437941	OBSCN:exon14
chr1	228444352	228444502	OBSCN:exon15
chr1	228444502	228444627	OBSCN:exon15
chr1	228451817	228451967	OBSCN:exon16
chr1	228451967	228452092	OBSCN:exon16
chr1	228456182	228456332	OBSCN:exon17
chr1	228456231	228456381	OBSCN:exon17
chr1	228456332	228456532	OBSCN:exon17
chr1	228456381	228456506	OBSCN:exon17
chr1	228461471	228461621	OBSCN:exon18
chr1	228461621	228461749	OBSCN:exon18
chr1	228461879	228462029	OBSCN:exon19
chr1	228462029	228462145	OBSCN:exon19
chr1	228399485	228399635	OBSCN:exon2
chr1	228399635	228399785	OBSCN:exon2
chr1	228399785	228399935	OBSCN:exon2
chr1	228399935	228400085	OBSCN:exon2
chr1	228400085	228400235	OBSCN:exon2
chr1	228400235	228400472	OBSCN:exon2
chr1	228462273	228462423	OBSCN:exon20
chr1	228462423	228462542	OBSCN:exon20
chr1	228463461	228463611	OBSCN:exon21
chr1	228463611	228463727	OBSCN:exon21
chr1	228464151	228464301	OBSCN:exon22
chr1	228464301	228464417	OBSCN:exon22
chr1	228464618	228464756	OBSCN:exon23
chr1	228464861	228465014	OBSCN:exon24
chr1	228465438	228465576	OBSCN:exon25
chr1	228466390	228466540	OBSCN:exon26
chr1	228466540	228466656	OBSCN:exon26
chr1	228466876	228467026	OBSCN:exon27
chr1	228467026	228467145	OBSCN:exon27
chr1	228467522	228467672	OBSCN:exon28
chr1	228467672	228467788	OBSCN:exon28
chr1	228467880	228468030	OBSCN:exon29
chr1	228468030	228468146	OBSCN:exon29
chr1	228401142	228401292	OBSCN:exon3
chr1	228401292	228401411	OBSCN:exon3
chr1	228468231	228468381	OBSCN:exon30
chr1	228468381	228468497	OBSCN:exon30
chr1	228469634	228469784	OBSCN:exon31
chr1	228469784	228469906	OBSCN:exon31
chr1	228470719	228470869	OBSCN:exon32
chr1	228470869	228470985	OBSCN:exon32
chr1	228471204	228471354	OBSCN:exon33
chr1	228471354	228471499	OBSCN:exon33
chr1	228473779	228473929	OBSCN:exon34
chr1	228473929	228474051	OBSCN:exon34
chr1	228474474	228474624	OBSCN:exon35
chr1	228474624	228474740	OBSCN:exon35
chr1	228475395	228475545	OBSCN:exon36
chr1	228475545	228475661	OBSCN:exon36
chr1	228475762	228475912	OBSCN:exon37
chr1	228475912	228476025	OBSCN:exon37
chr1	228476326	228476476	OBSCN:exon38
chr1	228476476	228476589	OBSCN:exon38
chr1	228479599	228479749	OBSCN:exon39
chr1	228479749	228479862	OBSCN:exon39
chr1	228401875	228402025	OBSCN:exon4
chr1	228402025	228402135	OBSCN:exon4
chr1	228480224	228480374	OBSCN:exon40
chr1	228480374	228480487	OBSCN:exon40
chr1	228481054	228481204	OBSCN:exon41
chr1	228481204	228481317	OBSCN:exon41
chr1	228481853	228482003	OBSCN:exon42
chr1	228482003	228482116	OBSCN:exon42
chr1	228482481	228482631	OBSCN:exon43
chr1	228482631	228482744	OBSCN:exon43
chr1	228494073	228494223	OBSCN:exon44
chr1	228494223	228494339	OBSCN:exon44
chr1	228494602	228494752	OBSCN:exon45
chr1	228494752	228494868	OBSCN:exon45
chr1	228494960	228495110	OBSCN:exon46
chr1	228495110	228495232	OBSCN:exon46
chr1	228495812	228495962	OBSCN:exon47
chr1	228495962	228496084	OBSCN:exon47
chr1	228496800	228496996	OBSCN:exon48
chr1	228497153	228497292	OBSCN:exon49
chr1	228402491	228402641	OBSCN:exon5
chr1	228402641	228402799	OBSCN:exon5
chr1	228503548	228503698	OBSCN:exon50
chr1	228503698	228503820	OBSCN:exon50
chr1	228504410	228504560	OBSCN:exon51
chr1	228504560	228504685	OBSCN:exon51
chr1	228505165	228505315	OBSCN:exon52
chr1	228505315	228505452	OBSCN:exon52
chr1	228505593	228505743	OBSCN:exon53
chr1	228505743	228505874	OBSCN:exon53
chr1	228506585	228506735	OBSCN:exon54
chr1	228506735	228506955	OBSCN:exon54
chr1	228509045	228509195	OBSCN:exon55
chr1	228509195	228509345	OBSCN:exon55
chr1	228509345	228509495	OBSCN:exon55
chr1	228509495	228509645	OBSCN:exon55
chr1	228509645	228509795	OBSCN:exon55
chr1	228509795	228509915	OBSCN:exon55
chr1	228511029	228511179	OBSCN:exon56
chr1	228511179	228511307	OBSCN:exon56
chr1	228520531	228520669	OBSCN:exon57
chr1	228520893	228521031	OBSCN:exon58
chr1	228521284	228521481	OBSCN:exon59
chr1	228403264	228403414	OBSCN:exon6
chr1	228403414	228403530	OBSCN:exon6
chr1	228522160	228522298	OBSCN:exon60
chr1	228522496	228522634	OBSCN:exon61
chr1	228522781	228522999	OBSCN:exon62
chr1	228523453	228523591	OBSCN:exon63
chr1	228523867	228524005	OBSCN:exon64
chr1	228524697	228524835	OBSCN:exon65
chr1	228524945	228525084	OBSCN:exon66
chr1	228525645	228525845	OBSCN:exon67
chr1	228525963	228526101	OBSCN:exon68
chr1	228526554	228526727	OBSCN:exon69
chr1	228404122	228404272	OBSCN:exon7
chr1	228404272	228404403	OBSCN:exon7
chr1	228527643	228527802	OBSCN:exon70
chr1	228528196	228528334	OBSCN:exon71
chr1	228528425	228528589	OBSCN:exon72
chr1	228528796	228528954	OBSCN:exon73
chr1	228529138	228529315	OBSCN:exon74
chr1	228529807	228529946	OBSCN:exon75
chr1	228537591	228537758	OBSCN:exon76
chr1	228538524	228538662	OBSCN:exon77
chr1	228539017	228539156	OBSCN:exon78
chr1	228540638	228540777	OBSCN:exon79
chr1	228404714	228404864	OBSCN:exon8
chr1	228404864	228404989	OBSCN:exon8
chr1	228543804	228543942	OBSCN:exon80
chr1	228547298	228547448	OBSCN:exon81
chr1	228547448	228547598	OBSCN:exon81
chr1	228547598	228547748	OBSCN:exon81
chr1	228547748	228547898	OBSCN:exon81
chr1	228547898	228548048	OBSCN:exon81
chr1	228548048	228548198	OBSCN:exon81
chr1	228548198	228548348	OBSCN:exon81
chr1	228548348	228548456	OBSCN:exon81
chr1	228412160	228412310	OBSCN:exon9
chr1	228412310	228412435	OBSCN:exon9
chr1	228456032	228456182	OBSCN:intronic
chr1	228486155	228486305	OBSCN:intronic
chr1	228486305	228486418	OBSCN:intronic
chr1	228486960	228487110	OBSCN:intronic
chr1	228487110	228487223	OBSCN:intronic
chr1	228487583	228487733	OBSCN:intronic
chr1	228487733	228487846	OBSCN:intronic
chr1	228491376	228491526	OBSCN:intronic
chr1	228491526	228491639	OBSCN:intronic
chr1	228492004	228492158	OBSCN:intronic
chr1	2985772	2985911	PRDM16:exon1
chr1	3102688	3102838	PRDM16:exon2
chr1	3102838	3103038	PRDM16:exon2
chr1	3160606	3160745	PRDM16:exon3
chr1	3301713	3301852	PRDM16:exon4
chr1	3313036	3313175	PRDM16:exon5
chr1	3319354	3319562	PRDM16:exon6
chr1	3321302	3321450	PRDM16:exon7
chr1	3322058	3322212	PRDM16:exon8
chr1	3327947	3328097	PRDM16:exon9
chr1	3328097	3328247	PRDM16:exon9
chr1	3328247	3328397	PRDM16:exon9
chr1	3328397	3328547	PRDM16:exon9
chr1	3328547	3328697	PRDM16:exon9
chr1	3328697	3328847	PRDM16:exon9
chr1	3328847	3328997	PRDM16:exon9
chr1	3328997	3329147	PRDM16:exon9
chr1	3329147	3329364	PRDM16:exon9
chr1	3331097	3331236	PRDM16:exon10
chr1	3334391	3334561	PRDM16:exon11
chr1	3335199	3335338	PRDM16:exon12
chr1	3342144	3342314	PRDM16:exon13
chr1	3342614	3342789	PRDM16:exon14
chr1	3347435	3347672	PRDM16:exon15
chr1	3348529	3348704	PRDM16:exon16
chr1	3350238	3350377	PRDM16:exon17
chr4	186456473	186456611	PDLIM3:exon1
chr4	186446174	186446325	PDLIM3:exon2
chr4	186444489	186444627	PDLIM3:exon3
chr4	186435388	186435527	PDLIM3:exon4
chr4	186429453	186429603	PDLIM3:exon5
chr4	186429603	186429716	PDLIM3:exon5
chr4	186427672	186427810	PDLIM3:exon6
chr4	186425615	186425754	PDLIM3:exon7
chr4	186423448	186423637	PDLIM3:exon8
chr4	186435857	186436044	PDLIM3:intronic
chr12	33049443	33049665	PKP2:exon1
chr12	32974290	32974463	PKP2:exon10
chr12	32955337	32955490	PKP2:exon11
chr12	32949043	32949232	PKP2:exon12
chr12	32945552	32945691	PKP2:exon13
chr12	32945323	32945461	PKP2:exon14
chr12	33031841	33031979	PKP2:exon2
chr12	33030780	33030930	PKP2:exon3
chr12	33030930	33031080	PKP2:exon3
chr12	33031080	33031230	PKP2:exon3
chr12	33031230	33031477	PKP2:exon3
chr12	33021859	33021998	PKP2:exon4
chr12	33003700	33003907	PKP2:exon5
chr12	32996112	32996251	PKP2:exon6
chr12	32993962	32994139	PKP2:exon7
chr12	32976968	32977107	PKP2:exon8
chr12	32975401	32975565	PKP2:exon9
chr6	118880085	118880243	PLN:exon2
chr7	151573579	151573718	PRKAG2:exon1
chr7	151267215	151267353	PRKAG2:exon10
chr7	151265796	151265934	PRKAG2:exon11
chr7	151262806	151262971	PRKAG2:exon12
chr7	151262381	151262520	PRKAG2:exon13
chr7	151261164	151261310	PRKAG2:exon14
chr7	151257578	151257703	PRKAG2:exon15
chr7	151254233	151254372	PRKAG2:exon16
chr7	151483522	151483661	PRKAG2:exon2
chr7	151478238	151478388	PRKAG2:exon3
chr7	151478388	151478517	PRKAG2:exon3
chr7	151372431	151372581	PRKAG2:exon4
chr7	151372581	151372723	PRKAG2:exon4
chr7	151329120	151329259	PRKAG2:exon5
chr7	151292416	151292555	PRKAG2:exon6
chr7	151273428	151273567	PRKAG2:exon7
chr7	151271937	151272075	PRKAG2:exon8
chr7	151269703	151269842	PRKAG2:exon9
chr7	151257428	151257578	PRKAG2:intronic
chr7	151432963	151433102	PRKAG2:intronic
chr12	112856853	112856992	PTPN11:exon1
chr12	112919874	112920013	PTPN11:exon10
chr12	112924279	112924437	PTPN11:exon11
chr12	112926211	112926350	PTPN11:exon12
chr12	112926828	112926979	PTPN11:exon13
chr12	112939935	112940073	PTPN11:exon14
chr12	112942464	112942603	PTPN11:exon15
chr12	112884072	112884210	PTPN11:exon2
chr12	112888122	112888316	PTPN11:exon3
chr12	112890999	112891191	PTPN11:exon4
chr12	112892357	112892495	PTPN11:exon5
chr12	112893741	112893880	PTPN11:exon6
chr12	112910727	112910865	PTPN11:exon7
chr12	112915425	112915564	PTPN11:exon8
chr12	112915661	112915819	PTPN11:exon9
chr3	12641179	12641318	RAF1:exon10
chr3	12633180	12633318	RAF1:exon11
chr3	12632297	12632473	RAF1:exon12
chr3	12629044	12629182	RAF1:exon13
chr3	12627170	12627308	RAF1:exon14
chr3	12626617	12626756	RAF1:exon15
chr3	12626344	12626482	RAF1:exon16
chr3	12626013	12626156	RAF1:exon17
chr3	12660014	12660220	RAF1:exon2
chr3	12653436	12653574	RAF1:exon3
chr3	12650714	12650852	RAF1:exon4
chr3	12650265	12650422	RAF1:exon5
chr3	12647680	12647818	RAF1:exon6
chr3	12645635	12645788	RAF1:exon7
chr3	12641831	12641970	RAF1:exon8
chr3	12641645	12641784	RAF1:exon9
chr10	112404213	112404403	RBM20:exon1
chr10	112579813	112579951	RBM20:exon10
chr10	112581033	112581183	RBM20:exon11
chr10	112581183	112581333	RBM20:exon11
chr10	112581333	112581483	RBM20:exon11
chr10	112581483	112581693	RBM20:exon11
chr10	112583236	112583374	RBM20:exon12
chr10	112590810	112590949	RBM20:exon13
chr10	112595612	112595750	RBM20:exon14
chr10	112540559	112540709	RBM20:exon2
chr10	112540709	112540859	RBM20:exon2
chr10	112540859	112541009	RBM20:exon2
chr10	112541009	112541159	RBM20:exon2
chr10	112541159	112541309	RBM20:exon2
chr10	112541309	112541459	RBM20:exon2
chr10	112541459	112541642	RBM20:exon2
chr10	112543085	112543224	RBM20:exon3
chr10	112544075	112544214	RBM20:exon4
chr10	112544529	112544668	RBM20:exon5
chr10	112557266	112557406	RBM20:exon6
chr10	112559541	112559680	RBM20:exon7
chr10	112570111	112570250	RBM20:exon8
chr10	112572036	112572186	RBM20:exon9
chr10	112572186	112572336	RBM20:exon9
chr10	112572336	112572486	RBM20:exon9
chr10	112572486	112572705	RBM20:exon9
chr1	237205776	237205915	RYR2:exon1
chr1	237551366	237551504	RYR2:exon10
chr1	237972199	237972337	RYR2:exon100
chr1	237982336	237982492	RYR2:exon101
chr1	237991644	237991782	RYR2:exon102
chr1	237993811	237993949	RYR2:exon103
chr1	237994770	237994909	RYR2:exon104
chr1	237995830	237995969	RYR2:exon105
chr1	237580317	237580455	RYR2:exon11
chr1	237586392	237586548	RYR2:exon12
chr1	237604619	237604783	RYR2:exon13
chr1	237608692	237608831	RYR2:exon14
chr1	237617691	237617874	RYR2:exon15
chr1	237619898	237620037	RYR2:exon16
chr1	237632370	237632509	RYR2:exon17
chr1	237655096	237655234	RYR2:exon18
chr1	237656251	237656390	RYR2:exon19
chr1	237433787	237433926	RYR2:exon2
chr1	237659811	237660052	RYR2:exon20
chr1	237664011	237664203	RYR2:exon21
chr1	237666589	237666805	RYR2:exon22
chr1	237669993	237670131	RYR2:exon23
chr1	237674970	237675109	RYR2:exon24
chr1	237693699	237693838	RYR2:exon25
chr1	237711731	237711890	RYR2:exon26
chr1	237713844	237713991	RYR2:exon27
chr1	237729867	237730075	RYR2:exon28
chr1	237732445	237732619	RYR2:exon29
chr1	237494161	237494299	RYR2:exon3
chr1	237753093	237753301	RYR2:exon30
chr1	237753940	237754090	RYR2:exon31
chr1	237754090	237754292	RYR2:exon31
chr1	237755027	237755165	RYR2:exon32
chr1	237756776	237756936	RYR2:exon33
chr1	237758798	237758957	RYR2:exon34
chr1	237765299	237765437	RYR2:exon35
chr1	237774062	237774288	RYR2:exon36
chr1	237777339	237777489	RYR2:exon37
chr1	237777489	237777639	RYR2:exon37
chr1	237777639	237777789	RYR2:exon37
chr1	237777789	237777939	RYR2:exon37
chr1	237777939	237778143	RYR2:exon37
chr1	237780586	237780786	RYR2:exon38
chr1	237787048	237787187	RYR2:exon39
chr1	237519206	237519344	RYR2:exon4
chr1	237788961	237789104	RYR2:exon40
chr1	237791107	237791257	RYR2:exon41
chr1	237791257	237791380	RYR2:exon41
chr1	237794715	237794853	RYR2:exon42
chr1	237796875	237797013	RYR2:exon43
chr1	237798171	237798310	RYR2:exon44
chr1	237801655	237801794	RYR2:exon45
chr1	237802315	237802501	RYR2:exon46
chr1	237804180	237804319	RYR2:exon47
chr1	237806618	237806756	RYR2:exon48
chr1	237811744	237811913	RYR2:exon49
chr1	237527596	237527734	RYR2:exon5
chr1	237813177	237813397	RYR2:exon50
chr1	237814687	237814825	RYR2:exon51
chr1	237817574	237817714	RYR2:exon52
chr1	237819121	237819284	RYR2:exon53
chr1	237821214	237821352	RYR2:exon54
chr1	237823260	237823399	RYR2:exon55
chr1	237824109	237824248	RYR2:exon56
chr1	237829781	237829920	RYR2:exon57
chr1	237831151	237831290	RYR2:exon58
chr1	237837388	237837527	RYR2:exon59
chr1	237532802	237532940	RYR2:exon6
chr1	237838019	237838158	RYR2:exon60
chr1	237841311	237841449	RYR2:exon61
chr1	237843747	237843886	RYR2:exon62
chr1	237850710	237850849	RYR2:exon63
chr1	237862226	237862364	RYR2:exon64
chr1	237863529	237863767	RYR2:exon65
chr1	237865249	237865388	RYR2:exon66
chr1	237868509	237868647	RYR2:exon67
chr1	237870249	237870399	RYR2:exon68
chr1	237870399	237870569	RYR2:exon68
chr1	237872158	237872398	RYR2:exon69
chr1	237537987	237538125	RYR2:exon7
chr1	237872754	237872893	RYR2:exon70
chr1	237875022	237875160	RYR2:exon71
chr1	237880498	237880668	RYR2:exon72
chr1	237881722	237881861	RYR2:exon73
chr1	237886426	237886564	RYR2:exon74
chr1	237889521	237889660	RYR2:exon75
chr1	237890374	237890512	RYR2:exon76
chr1	237893539	237893677	RYR2:exon77
chr1	237895328	237895467	RYR2:exon78
chr1	237896961	237897100	RYR2:exon79
chr1	237540610	237540748	RYR2:exon8
chr1	237905553	237905692	RYR2:exon80
chr1	237919568	237919707	RYR2:exon81
chr1	237920967	237921106	RYR2:exon82
chr1	237923045	237923183	RYR2:exon83
chr1	237924222	237924361	RYR2:exon84
chr1	237934078	237934216	RYR2:exon85
chr1	237935287	237935425	RYR2:exon86
chr1	237936815	237936953	RYR2:exon87
chr1	237941949	237942087	RYR2:exon88
chr1	237944836	237944975	RYR2:exon89
chr1	237550561	237550700	RYR2:exon9
chr1	237946975	237947125	RYR2:exon90
chr1	237947125	237947275	RYR2:exon90
chr1	237947275	237947425	RYR2:exon90
chr1	237947425	237947575	RYR2:exon90
chr1	237947575	237947725	RYR2:exon90
chr1	237947725	237947875	RYR2:exon90
chr1	237947875	237948025	RYR2:exon90
chr1	237948025	237948272	RYR2:exon90
chr1	237949233	237949372	RYR2:exon91
chr1	237951288	237951435	RYR2:exon92
chr1	237954703	237954841	RYR2:exon93
chr1	237955405	237955623	RYR2:exon94
chr1	237957163	237957301	RYR2:exon95
chr1	237958541	237958679	RYR2:exon96
chr1	237961334	237961473	RYR2:exon97
chr1	237965117	237965255	RYR2:exon98
chr1	237969437	237969583	RYR2:exon99
chr1	237918320	237918458	RYR2:intronic
chr19	35521675	35521814	SCN1B:exon1
chr19	35523432	35523598	SCN1B:exon2
chr19	35524403	35524553	SCN1B:exon3
chr19	35524553	35524703	SCN1B:exon3
chr19	35524560	35524699	SCN1B:exon3
chr19	35524703	35524853	SCN1B:exon3
chr19	35524853	35525002	SCN1B:exon3
chr11	123524413	123524551	SCN3B:exon1
chr11	123516295	123516458	SCN3B:exon2
chr11	123513154	123513379	SCN3B:exon3
chr11	123508894	123509032	SCN3B:exon4
chr11	123504813	123504952	SCN3B:exon5
chr11	118023289	118023427	SCN4B:exon1
chr11	118015772	118015944	SCN4B:exon2
chr11	118014548	118014776	SCN4B:exon3
chr11	118011917	118012056	SCN4B:exon4
chr11	118007719	118007858	SCN4B:exon5
chr3	38647442	38647639	SCN5A:exon10
chr3	38646220	38646399	SCN5A:exon11
chr3	38645203	38645353	SCN5A:exon12
chr3	38645353	38645574	SCN5A:exon12
chr3	38640406	38640544	SCN5A:exon13
chr3	38639220	38639458	SCN5A:exon14
chr3	38628891	38629064	SCN5A:exon15
chr3	38627182	38627332	SCN5A:exon16
chr3	38627332	38627532	SCN5A:exon16
chr3	38622422	38622572	SCN5A:exon17
chr3	38622572	38622722	SCN5A:exon17
chr3	38622722	38622862	SCN5A:exon17
chr3	38620825	38620986	SCN5A:exon18
chr3	38618143	38618281	SCN5A:exon19
chr3	38674526	38674676	SCN5A:exon2
chr3	38674528	38674678	SCN5A:exon2
chr3	38674676	38674798	SCN5A:exon2
chr3	38674678	38674806	SCN5A:exon2
chr3	38616788	38616942	SCN5A:exon20
chr3	38607900	38608073	SCN5A:exon21
chr3	38603898	38604036	SCN5A:exon22
chr3	38601638	38601788	SCN5A:exon23
chr3	38601788	38601919	SCN5A:exon23
chr3	38598679	38598818	SCN5A:exon24
chr3	38597928	38598069	SCN5A:exon25
chr3	38597130	38597268	SCN5A:exon26
chr3	38597168	38597306	SCN5A:exon26
chr3	38595770	38595920	SCN5A:exon27
chr3	38595920	38596040	SCN5A:exon27
chr3	38591812	38591962	SCN5A:exon28
chr3	38591962	38592112	SCN5A:exon28
chr3	38592112	38592262	SCN5A:exon28
chr3	38592262	38592412	SCN5A:exon28
chr3	38592412	38592562	SCN5A:exon28
chr3	38592562	38592712	SCN5A:exon28
chr3	38592712	38592862	SCN5A:exon28
chr3	38592862	38593049	SCN5A:exon28
chr3	38671792	38671930	SCN5A:exon3
chr3	38663866	38664005	SCN5A:exon4
chr3	38662329	38662467	SCN5A:exon5
chr3	38655442	38655581	SCN5A:exon6
chr3	38651225	38651455	SCN5A:exon7
chr3	38649604	38649743	SCN5A:exon8
chr3	38648160	38648301	SCN5A:exon9
chr3	38655210	38655349	SCN5A:intronic
chr22	50962040	50962190	SCO2:exon2
chr22	50962190	50962340	SCO2:exon2
chr22	50962340	50962490	SCO2:exon2
chr22	50962490	50962640	SCO2:exon2
chr22	50962640	50962840	SCO2:exon2
chr5	218432	218570	SDHA:exon1
chr5	223572	223710	SDHA:exon2
chr5	224474	224636	SDHA:exon3
chr5	225533	225677	SDHA:exon4
chr5	225997	226162	SDHA:exon5
chr5	228299	228448	SDHA:exon6
chr5	230983	231122	SDHA:exon7
chr5	233591	233760	SDHA:exon8
chr5	235258	235454	SDHA:exon9
chr5	236542	236714	SDHA:exon10
chr5	240463	240601	SDHA:exon11
chr5	251093	251231	SDHA:exon12
chr5	251449	251587	SDHA:exon13
chr5	254496	254633	SDHA:exon14
chr5	256424	256562	SDHA:exon15
chr16	28889982	28890120	SERCA1:exon1
chr16	28890360	28890497	SERCA1:exon2
chr16	28890794	28890932	SERCA1:exon3
chr16	28892218	28892357	SERCA1:exon4
chr16	28893771	28893910	SERCA1:exon5
chr16	28895868	28896006	SERCA1:exon6
chr16	28898484	28898622	SERCA1:exon7
chr16	28898746	28898890	SERCA1:exon8
chr16	28898890	28899035	SERCA1:exon8
chr16	28900107	28900274	SERCA1:exon9
chr16	28905451	28905589	SERCA1:exon10
chr16	28905806	28905947	SERCA1:exon11
chr16	28906139	28906276	SERCA1:exon12
chr16	28909320	28909446	SERCA1:exon13
chr16	28909553	28909772	SERCA1:exon14
chr16	28911902	28912065	SERCA1:exon15
chr16	28912065	28912237	SERCA1:exon15
chr16	28913183	28913404	SERCA1:exon16
chr16	28913504	28913707	SERCA1:exon17
chr16	28913874	28914012	SERCA1:exon18
chr16	28914096	28914234	SERCA1:exon19
chr16	28914340	28914479	SERCA1:exon20
chr16	28914633	28914772	SERCA1:exon21
chr16	28914972	28915110	SERCA1:exon22
chr5	155756519	155756657	SGCD:exon2
chr5	155771499	155771687	SGCD:exon3
chr5	155935592	155935731	SGCD:exon4
chr5	156016215	156016354	SGCD:exon5
chr5	156021932	156022071	SGCD:exon6
chr5	156074441	156074579	SGCD:exon7
chr5	156184592	156184787	SGCD:exon8
chr5	156186228	156186401	SGCD:exon9
chr10	112724117	112724267	SHOC2:exon2
chr10	112724267	112724417	SHOC2:exon2
chr10	112724417	112724567	SHOC2:exon2
chr10	112724567	112724717	SHOC2:exon2
chr10	112724717	112724819	SHOC2:exon2
chr10	112745385	112745524	SHOC2:exon3
chr10	112760169	112760307	SHOC2:exon4
chr10	112764364	112764552	SHOC2:exon5
chr10	112767281	112767419	SHOC2:exon6
chr10	112769005	112769144	SHOC2:exon7
chr10	112769460	112769599	SHOC2:exon8
chr10	112771368	112771576	SHOC2:exon9
chr4	186064513	186064651	SLC25A4:exon1
chr4	186065918	186066068	SLC25A4:exon2
chr4	186066068	186066218	SLC25A4:exon2
chr4	186066218	186066404	SLC25A4:exon2
chr4	186066913	186067053	SLC25A4:exon3
chr4	186067968	186068125	SLC25A4:exon4
chr20	32031117	32031267	SNTA1:exon1
chr20	32031267	32031426	SNTA1:exon1
chr20	32026647	32026832	SNTA1:exon2
chr20	32005525	32005729	SNTA1:exon3
chr20	32000381	32000588	SNTA1:exon4
chr20	32000098	32000236	SNTA1:exon5
chr20	31997941	31998137	SNTA1:exon6
chr20	31996507	31996694	SNTA1:exon7
chr20	31996290	31996428	SNTA1:exon8
chr2	39347451	39347589	SOS1:exon1
chr2	39249661	39249811	SOS1:exon10
chr2	39249811	39249961	SOS1:exon10
chr2	39249961	39250111	SOS1:exon10
chr2	39250111	39250261	SOS1:exon10
chr2	39250261	39250366	SOS1:exon10
chr2	39241877	39242016	SOS1:exon11
chr2	39241000	39241138	SOS1:exon12
chr2	39240583	39240722	SOS1:exon13
chr2	39239267	39239489	SOS1:exon14
chr2	39237715	39237854	SOS1:exon15
chr2	39234172	39234334	SOS1:exon16
chr2	39233542	39233681	SOS1:exon17
chr2	39224394	39224566	SOS1:exon18
chr2	39224052	39224190	SOS1:exon19
chr2	39294762	39294901	SOS1:exon2
chr2	39222264	39222414	SOS1:exon20
chr2	39222414	39222528	SOS1:exon20
chr2	39216364	39216502	SOS1:exon21
chr2	39214604	39214742	SOS1:exon22
chr2	39212965	39213115	SOS1:exon23
chr2	39213115	39213265	SOS1:exon23
chr2	39213265	39213456	SOS1:exon23
chr2	39285810	39285949	SOS1:exon3
chr2	39283843	39284007	SOS1:exon4
chr2	39281755	39281964	SOS1:exon5
chr2	39278285	39278428	SOS1:exon6
chr2	39262517	39262655	SOS1:exon7
chr2	39262333	39262471	SOS1:exon8
chr2	39251145	39251284	SOS1:exon9
chrX	153640181	153640343	TAZ:exon1
chrX	153648966	153649105	TAZ:exon10
chrX	153649223	153649362	TAZ:exon11
chrX	153640418	153640556	TAZ:exon2
chrX	153641497	153641636	TAZ:exon3
chrX	153641792	153641931	TAZ:exon4
chrX	153642413	153642552	TAZ:exon5
chrX	153647853	153647991	TAZ:exon6
chrX	153647995	153648134	TAZ:exon7
chrX	153648371	153648603	TAZ:exon8
chr17	37821598	37821737	TCAP:exon1
chr17	37821969	37822119	TCAP:exon2
chr17	37822119	37822362	TCAP:exon2
chr19	41858595	41858745	TGFB1:exon1
chr19	41858745	41858949	TGFB1:exon1
chr19	41854200	41854360	TGFB1:exon2
[truncated: 949 more rows]
