# Supplementary material for: Genetic Basis and Genotype–Phenotype Correlations in Han Chinese Patients with Idiopathic Dilated Cardiomyopathy
Source: Sci Rep. 2020 Feb 10;10:2226. doi: 10.1038/s41598-020-58984-7 (PMC7010767; doi:10.1038/s41598-020-58984-7)
Supplement: Supplementary file 3 — Dataset 2. [file 41598_2020_58984_MOESM3_ESM.xlsx]

## Sheet: <20X in 20% samples
Chr	Start	Stop	genomespan	gene	exon_num	len	Sample ID
chr1	228555548	228555686	chr1:228555548-228555686	intergenic	-	138	C1941
chr1	228561604	228561742	chr1:228561604-228561742	intergenic	-	138	C1941
chr1	228565972	228566121	chr1:228565972-228566121	intergenic	-	149	C1941
chr1	228566319	228566496	chr1:228566319-228566496	intergenic	-	177	C1941
chr1	156084860	156085065	chr1:156084860-156085065	LMNA:NM_170707	1	205	C1941
chr1	78383615	78383753	chr1:78383615-78383753	NEXN:NM_144573	4	138	C1941
chr1	78398967	78399164	chr1:78398967-78399164	NEXN:NM_144573	10	197	C1941
chr1	78401508	78401729	chr1:78401508-78401729	NEXN:NM_144573	11	221	C1941
chr1	228399635	228399785	chr1:228399635-228399785	OBSCN:NM_052843	2	150	C1941
chr1	228399785	228399935	chr1:228399785-228399935	OBSCN:NM_052843	2	150	C1941
chr1	228399935	228400085	chr1:228399935-228400085	OBSCN:NM_052843	2	150	C1941
chr1	228465438	228465576	chr1:228465438-228465576	OBSCN:NM_052843	25	138	C1941
chr1	228522160	228522298	chr1:228522160-228522298	OBSCN:NM_052843	60	138	C1941
chr1	228526554	228526727	chr1:228526554-228526727	OBSCN:NM_052843	69	173	C1941
chr1	228529807	228529946	chr1:228529807-228529946	OBSCN:NM_052843	75	139	C1941
chr1	228539017	228539156	chr1:228539017-228539156	OBSCN:NM_052843	78	139	C1941
chr1	237205776	237205915	chr1:237205776-237205915	RYR2:NM_001035	1	139	C1941
chr1	237527596	237527734	chr1:237527596-237527734	RYR2:NM_001035	5	138	C1941
chr1	237655096	237655234	chr1:237655096-237655234	RYR2:NM_001035	18	138	C1941
chr1	237821214	237821352	chr1:237821214-237821352	RYR2:NM_001035	54	138	C1941
chr1	237823260	237823399	chr1:237823260-237823399	RYR2:NM_001035	55	139	C1941
chr1	237896961	237897100	chr1:237896961-237897100	RYR2:NM_001035	79	139	C1941
chr1	237958541	237958679	chr1:237958541-237958679	RYR2:NM_001035	96	138	C1941
chr1	237991644	237991782	chr1:237991644-237991782	RYR2:NM_001035	102	138	C1941
chr10	92678887	92679026	chr10:92678887-92679026	ANKRD1:NM_014391	3	139	C1941
chr10	69921449	69921587	chr10:69921449-69921587	MYPN:NM_032578	8	138	C1941
chr10	112404213	112404403	chr10:112404213-112404403	RBM20:NM_001134363	1	190	C1941
chr10	112595612	112595750	chr10:112595612-112595750	RBM20:NM_001134363	14	138	C1941
chr10	75802807	75802945	chr10:75802807-75802945	VCL:NM_014000	2	138	C1941
chr11	2466329	2466479	chr11:2466329-2466479	KCNQ1:NM_000218	1	150	C1941
chr11	47372040	47372179	chr11:47372040-47372179	MYBPC3:NM_000256	3	139	C1941
chr11	1946427	1946565	chr11:1946427-1946565	TNNT3:NM_006757	intronic	138	C1941
chr12	22017323	22017461	chr12:22017323-22017461	ABCC9:NM_005691	17	138	C1941
chr12	22015868	22016007	chr12:22015868-22016007	ABCC9:NM_005691	18	139	C1941
chr12	2791711	2791849	chr12:2791711-2791849	CACNA1C:NM_000719	43	138	C1941
chr12	32996112	32996251	chr12:32996112-32996251	PKP2:NM_004572	6	139	C1941
chr12	6457039	6457189	chr12:6457039-6457189	SCNN1A:NM_001038	13	150	C1941
chr12	98909796	98909924	chr12:98909796-98909924	TMPO:NM_003276	1	128	C1941
chr14	23865492	23865630	chr14:23865492-23865630	MYH6:NM_002471	20	138	C1941
chr15	63335016	63335155	chr15:63335016-63335155	TPM1:NM_001018005	1	139	C1941
chr15	63349181	63349320	chr15:63349181-63349320	TPM1:NM_001018005	3	139	C1941
chr15	63340771	63340910	chr15:63340771-63340910	TPM1:NM_001018005	intronic	139	C1941
chr18	28681831	28681969	chr18:28681831-28681969	DSC2:NM_024422	1	138	C1941
chr18	29078168	29078306	chr18:29078168-29078306	DSG2:NM_001943	1	138	C1941
chr18	29036351	29036490	chr18:29036351-29036490	DSG3:NM_001944	2	139	C1941
chr18	34081859	34081998	chr18:34081859-34081998	FHOD3:NM_025135	4	139	C1941
chr18	34267047	34267185	chr18:34267047-34267185	FHOD3:NM_025135	13	138	C1941
chr18	46476482	46476632	chr18:46476482-46476632	intergenic	-	150	C1941
chr18	46476632	46476794	chr18:46476632-46476794	intergenic	-	162	C1941
chr19	35521675	35521814	chr19:35521675-35521814	SCN1B:NM_001037	1	139	C1941
chr19	41838033	41838186	chr19:41838033-41838186	TGFB1:NM_000660	6	153	C1941
chr19	41836957	41837115	chr19:41836957-41837115	TGFB1:NM_000660	7	158	C1941
chr19	55667565	55667704	chr19:55667565-55667704	TNNI3:NM_000363	intronic	139	C1941
chr19	55657982	55658121	chr19:55657982-55658121	TNNT1:NM_003283	4	139	C1941
chr19	55657749	55657887	chr19:55657749-55657887	TNNT1:NM_003283	5	138	C1941
chr19	55645434	55645572	chr19:55645434-55645572	TNNT1:NM_003283	12	138	C1941
chr2	220283185	220283335	chr2:220283185-220283335	DES:NM_001927	1	150	C1941
chr2	220283485	220283635	chr2:220283485-220283635	DES:NM_001927	1	150	C1941
chr2	220283635	220283762	chr2:220283635-220283762	DES:NM_001927	1	127	C1941
chr2	39347451	39347589	chr2:39347451-39347589	SOS1:NM_005633	1	138	C1941
chr2	39283843	39284007	chr2:39283843-39284007	SOS1:NM_005633	4	164	C1941
chr2	39281755	39281964	chr2:39281755-39281964	SOS1:NM_005633	5	209	C1941
chr2	39241877	39242016	chr2:39241877-39242016	SOS1:NM_005633	11	139	C1941
chr2	179656792	179656931	chr2:179656792-179656931	TTN:NM_133378	10	139	C1941
chr2	179643956	179644189	chr2:179643956-179644189	TTN:NM_133378	22	233	C1941
chr2	179505936	179506074	chr2:179505936-179506074	TTN:NM_133378	49	138	C1941
chr2	179502052	179502190	chr2:179502052-179502190	TTN:NM_133378	53	138	C1941
chr2	179511762	179511900	chr2:179511762-179511900	TTN:NM_133378	intronic	138	C1941
chr2	179559525	179559664	chr2:179559525-179559664	TTN:NM_133378	intronic	139	C1941
chr2	179561802	179561941	chr2:179561802-179561941	TTN:NM_133378	intronic	139	C1941
chr20	32031117	32031267	chr20:32031117-32031267	SNTA1:NM_003098	1	150	C1941
chr20	32031267	32031426	chr20:32031267-32031426	SNTA1:NM_003098	1	159	C1941
chr20	44453378	44453517	chr20:44453378-44453517	TNNC2:NM_003279	2	139	C1941
chr3	30664659	30664797	chr3:30664659-30664797	TGFBR2:NM_003242	2	138	C1941
chr4	113825591	113825729	chr4:113825591-113825729	intergenic	-	138	C1941
chr6	44280818	44281060	chr6:44280818-44281060	AARS2:NM_020745	1	242	C1941
chr6	7542149	7542318	chr6:7542149-7542318	DSP:NM_004415	1	169	C1941
chr7	91609556	91609694	chr7:91609556-91609694	AKAP9:NM_005751	3	138	C1941
chr7	91621429	91621568	chr7:91621429-91621568	AKAP9:NM_005751	4	139	C1941
chr7	91623935	91624090	chr7:91623935-91624090	AKAP9:NM_005751	6	155	C1941
chr7	91630162	91630312	chr7:91630162-91630312	AKAP9:NM_005751	8	150	C1941
chr7	91631212	91631362	chr7:91631212-91631362	AKAP9:NM_005751	8	150	C1941
chr7	91645443	91645581	chr7:91645443-91645581	AKAP9:NM_005751	11	138	C1941
chr7	91699344	91699520	chr7:91699344-91699520	AKAP9:NM_005751	27	176	C1941
chr7	91706169	91706321	chr7:91706169-91706321	AKAP9:NM_005751	29	152	C1941
chr7	91711836	91711976	chr7:91711836-91711976	AKAP9:NM_005751	32	140	C1941
chr7	140624365	140624504	chr7:140624365-140624504	BRAF:NM_004333	1	139	C1941
chr7	150674894	150675033	chr7:150674894-150675033	KCNH2:NM_000238	1	139	C1941
chr7	150644844	150644966	chr7:150644844-150644966	KCNH2:NM_000238	12	122	C1941
chr7	150690892	150691049	chr7:150690892-150691049	NOS3:NM_000603	2	157	C1941
chr7	150693492	150693640	chr7:150693492-150693640	NOS3:NM_000603	4	148	C1941
chr7	151329120	151329259	chr7:151329120-151329259	PRKAG2:NM_016203	5	139	C1941
chr7	151267215	151267353	chr7:151267215-151267353	PRKAG2:NM_016203	10	138	C1941
chr7	151262381	151262520	chr7:151262381-151262520	PRKAG2:NM_016203	13	139	C1941
chrX	33038217	33038356	chrX:33038217-33038356	DMD:NM_004006	2	139	C1941
chrX	32536074	32536248	chrX:32536074-32536248	DMD:NM_004006	18	174	C1941
chrX	32366515	32366653	chrX:32366515-32366653	DMD:NM_004006	38	138	C1941
chrX	32235033	32235180	chrX:32235033-32235180	DMD:NM_004006	44	147	C1941
chrX	31950197	31950344	chrX:31950197-31950344	DMD:NM_004006	46	147	C1941
chrX	153608033	153608171	chrX:153608033-153608171	EMD:NM_000117	2	138	C1941
chrX	119590496	119590634	chrX:119590496-119590634	LAMP2:NM_002294	2	138	C1941
chrX	153640181	153640343	chrX:153640181-153640343	TAZ:NM_000116	1	162	C1941
chrX	153642413	153642552	chrX:153642413-153642552	TAZ:NM_000116	5	139	C1941
chr1	236917245	236917383	chr1:236917245-236917383	ACTN2:NM_001103	16	138	C1942
chr1	228554101	228554269	chr1:228554101-228554269	intergenic	-	168	C1942
chr1	228561604	228561742	chr1:228561604-228561742	intergenic	-	138	C1942
chr1	228565972	228566121	chr1:228565972-228566121	intergenic	-	149	C1942
chr1	228566319	228566496	chr1:228566319-228566496	intergenic	-	177	C1942
chr1	156104971	156105110	chr1:156104971-156105110	LMNA:NM_170707	5	139	C1942
chr1	78398967	78399164	chr1:78398967-78399164	NEXN:NM_144573	10	197	C1942
chr1	78401508	78401729	chr1:78401508-78401729	NEXN:NM_144573	11	221	C1942
chr1	228399935	228400085	chr1:228399935-228400085	OBSCN:NM_052843	2	150	C1942
chr1	228465438	228465576	chr1:228465438-228465576	OBSCN:NM_052843	25	138	C1942
chr1	228529807	228529946	chr1:228529807-228529946	OBSCN:NM_052843	75	139	C1942
chr1	228540638	228540777	chr1:228540638-228540777	OBSCN:NM_052843	79	139	C1942
chr1	237205776	237205915	chr1:237205776-237205915	RYR2:NM_001035	1	139	C1942
chr1	237527596	237527734	chr1:237527596-237527734	RYR2:NM_001035	5	138	C1942
chr1	237655096	237655234	chr1:237655096-237655234	RYR2:NM_001035	18	138	C1942
chr1	237821214	237821352	chr1:237821214-237821352	RYR2:NM_001035	54	138	C1942
chr1	237823260	237823399	chr1:237823260-237823399	RYR2:NM_001035	55	139	C1942
chr1	237958541	237958679	chr1:237958541-237958679	RYR2:NM_001035	96	138	C1942
chr1	237991644	237991782	chr1:237991644-237991782	RYR2:NM_001035	102	138	C1942
chr10	115805092	115805325	chr10:115805092-115805325	ADRB1:NM_000684	1	233	C1942
chr10	88439124	88439275	chr10:88439124-88439275	LDB3:NM_001080116	2	151	C1942
chr10	69921449	69921587	chr10:69921449-69921587	MYPN:NM_032578	8	138	C1942
chr10	112404213	112404403	chr10:112404213-112404403	RBM20:NM_001134363	1	190	C1942
chr10	112595612	112595750	chr10:112595612-112595750	RBM20:NM_001134363	14	138	C1942
chr10	75802807	75802945	chr10:75802807-75802945	VCL:NM_014000	2	138	C1942
chr11	2466329	2466479	chr11:2466329-2466479	KCNQ1:NM_000218	1	150	C1942
chr12	32996112	32996251	chr12:32996112-32996251	PKP2:NM_004572	6	139	C1942
chr14	23865492	23865630	chr14:23865492-23865630	MYH6:NM_002471	20	138	C1942
chr15	63335016	63335155	chr15:63335016-63335155	TPM1:NM_001018005	1	139	C1942
chr15	63349181	63349320	chr15:63349181-63349320	TPM1:NM_001018005	3	139	C1942
chr15	63340771	63340910	chr15:63340771-63340910	TPM1:NM_001018005	intronic	139	C1942
chr18	28681831	28681969	chr18:28681831-28681969	DSC2:NM_024422	1	138	C1942
chr18	29078168	29078306	chr18:29078168-29078306	DSG2:NM_001943	1	138	C1942
chr18	34081859	34081998	chr18:34081859-34081998	FHOD3:NM_025135	4	139	C1942
chr18	34267047	34267185	chr18:34267047-34267185	FHOD3:NM_025135	13	138	C1942
chr18	46476482	46476632	chr18:46476482-46476632	intergenic	-	150	C1942
chr18	46476632	46476794	chr18:46476632-46476794	intergenic	-	162	C1942
chr19	35521675	35521814	chr19:35521675-35521814	SCN1B:NM_001037	1	139	C1942
chr19	41836957	41837115	chr19:41836957-41837115	TGFB1:NM_000660	7	158	C1942
chr19	55667565	55667704	chr19:55667565-55667704	TNNI3:NM_000363	intronic	139	C1942
chr19	55657982	55658121	chr19:55657982-55658121	TNNT1:NM_003283	4	139	C1942
chr19	55657749	55657887	chr19:55657749-55657887	TNNT1:NM_003283	5	138	C1942
chr19	55645434	55645572	chr19:55645434-55645572	TNNT1:NM_003283	12	138	C1942
chr2	220283635	220283762	chr2:220283635-220283762	DES:NM_001927	1	127	C1942
chr2	39347451	39347589	chr2:39347451-39347589	SOS1:NM_005633	1	138	C1942
chr2	39283843	39284007	chr2:39283843-39284007	SOS1:NM_005633	4	164	C1942
chr2	179656792	179656931	chr2:179656792-179656931	TTN:NM_133378	10	139	C1942
chr2	179617810	179617948	chr2:179617810-179617948	TTN:NM_133378	45	138	C1942
chr2	179505936	179506074	chr2:179505936-179506074	TTN:NM_133378	49	138	C1942
chr2	179502052	179502190	chr2:179502052-179502190	TTN:NM_133378	53	138	C1942
chr2	179511762	179511900	chr2:179511762-179511900	TTN:NM_133378	intronic	138	C1942
chr2	179561802	179561941	chr2:179561802-179561941	TTN:NM_133378	intronic	139	C1942
chr20	32031117	32031267	chr20:32031117-32031267	SNTA1:NM_003098	1	150	C1942
chr20	32031267	32031426	chr20:32031267-32031426	SNTA1:NM_003098	1	159	C1942
chr20	44453378	44453517	chr20:44453378-44453517	TNNC2:NM_003279	2	139	C1942
chr4	113825591	113825729	chr4:113825591-113825729	intergenic	-	138	C1942
chr4	24801744	24801866	chr4:24801744-24801866	SOD3:NM_003102	2	122	C1942
chr6	44280818	44281060	chr6:44280818-44281060	AARS2:NM_020745	1	242	C1942
chr6	44270120	44270258	chr6:44270120-44270258	AARS2:NM_020745	18	138	C1942
chr6	7542149	7542318	chr6:7542149-7542318	DSP:NM_004415	1	169	C1942
chr7	91609556	91609694	chr7:91609556-91609694	AKAP9:NM_005751	3	138	C1942
chr7	91623935	91624090	chr7:91623935-91624090	AKAP9:NM_005751	6	155	C1942
chr7	91630162	91630312	chr7:91630162-91630312	AKAP9:NM_005751	8	150	C1942
chr7	91645443	91645581	chr7:91645443-91645581	AKAP9:NM_005751	11	138	C1942
chr7	91706169	91706321	chr7:91706169-91706321	AKAP9:NM_005751	29	152	C1942
chr7	91711836	91711976	chr7:91711836-91711976	AKAP9:NM_005751	32	140	C1942
chr7	91713916	91714055	chr7:91713916-91714055	AKAP9:NM_005751	34	139	C1942
chr7	140624365	140624504	chr7:140624365-140624504	BRAF:NM_004333	1	139	C1942
chr7	150674894	150675033	chr7:150674894-150675033	KCNH2:NM_000238	1	139	C1942
chr7	150690892	150691049	chr7:150690892-150691049	NOS3:NM_000603	2	157	C1942
chr7	150693851	150694013	chr7:150693851-150694013	NOS3:NM_000603	5	162	C1942
chr7	151329120	151329259	chr7:151329120-151329259	PRKAG2:NM_016203	5	139	C1942
chr7	151267215	151267353	chr7:151267215-151267353	PRKAG2:NM_016203	10	138	C1942
chr7	151262381	151262520	chr7:151262381-151262520	PRKAG2:NM_016203	13	139	C1942
chr9	108382209	108382348	chr9:108382209-108382348	FKTN:NM_001079802	10	139	C1942
chrX	33038217	33038356	chrX:33038217-33038356	DMD:NM_004006	2	139	C1942
chrX	32536074	32536248	chrX:32536074-32536248	DMD:NM_004006	18	174	C1942
chrX	32404427	32404582	chrX:32404427-32404582	DMD:NM_004006	33	155	C1942
chrX	32366515	32366653	chrX:32366515-32366653	DMD:NM_004006	38	138	C1942
chrX	32235033	32235180	chrX:32235033-32235180	DMD:NM_004006	44	147	C1942
chrX	153608033	153608171	chrX:153608033-153608171	EMD:NM_000117	2	138	C1942
chrX	119590496	119590634	chrX:119590496-119590634	LAMP2:NM_002294	2	138	C1942
chrX	153642413	153642552	chrX:153642413-153642552	TAZ:NM_000116	5	139	C1942
chr1	236917245	236917383	chr1:236917245-236917383	ACTN2:NM_001103	16	138	C1943
chr1	228554101	228554269	chr1:228554101-228554269	intergenic	-	168	C1943
chr1	228555548	228555686	chr1:228555548-228555686	intergenic	-	138	C1943
chr1	228561604	228561742	chr1:228561604-228561742	intergenic	-	138	C1943
chr1	228565972	228566121	chr1:228565972-228566121	intergenic	-	149	C1943
chr1	228566319	228566496	chr1:228566319-228566496	intergenic	-	177	C1943
chr1	156084710	156084860	chr1:156084710-156084860	LMNA:NM_170707	1	150	C1943
chr1	156084860	156085065	chr1:156084860-156085065	LMNA:NM_170707	1	205	C1943
chr1	156104971	156105110	chr1:156104971-156105110	LMNA:NM_170707	5	139	C1943
chr1	78398967	78399164	chr1:78398967-78399164	NEXN:NM_144573	10	197	C1943
chr1	228399635	228399785	chr1:228399635-228399785	OBSCN:NM_052843	2	150	C1943
chr1	228399785	228399935	chr1:228399785-228399935	OBSCN:NM_052843	2	150	C1943
chr1	228399935	228400085	chr1:228399935-228400085	OBSCN:NM_052843	2	150	C1943
chr1	228522160	228522298	chr1:228522160-228522298	OBSCN:NM_052843	60	138	C1943
chr1	228526554	228526727	chr1:228526554-228526727	OBSCN:NM_052843	69	173	C1943
chr1	228529807	228529946	chr1:228529807-228529946	OBSCN:NM_052843	75	139	C1943
chr1	228540638	228540777	chr1:228540638-228540777	OBSCN:NM_052843	79	139	C1943
chr1	237205776	237205915	chr1:237205776-237205915	RYR2:NM_001035	1	139	C1943
chr1	237527596	237527734	chr1:237527596-237527734	RYR2:NM_001035	5	138	C1943
chr1	237655096	237655234	chr1:237655096-237655234	RYR2:NM_001035	18	138	C1943
chr1	237823260	237823399	chr1:237823260-237823399	RYR2:NM_001035	55	139	C1943
chr1	237958541	237958679	chr1:237958541-237958679	RYR2:NM_001035	96	138	C1943
chr1	201333395	201333534	chr1:201333395-201333534	TNNT2:NM_001001430	10	139	C1943
chr10	69921449	69921587	chr10:69921449-69921587	MYPN:NM_032578	8	138	C1943
chr10	112404213	112404403	chr10:112404213-112404403	RBM20:NM_001134363	1	190	C1943
chr10	112595612	112595750	chr10:112595612-112595750	RBM20:NM_001134363	14	138	C1943
chr10	75802807	75802945	chr10:75802807-75802945	VCL:NM_014000	2	138	C1943
chr11	2466329	2466479	chr11:2466329-2466479	KCNQ1:NM_000218	1	150	C1943
chr11	2466479	2466714	chr11:2466479-2466714	KCNQ1:NM_000218	1	235	C1943
chr11	2593222	2593360	chr11:2593222-2593360	KCNQ1:NM_000218	5	138	C1943
chr11	47372040	47372179	chr11:47372040-47372179	MYBPC3:NM_000256	3	139	C1943
chr11	1946427	1946565	chr11:1946427-1946565	TNNT3:NM_006757	intronic	138	C1943
chr12	22015868	22016007	chr12:22015868-22016007	ABCC9:NM_005691	18	139	C1943
chr12	32996112	32996251	chr12:32996112-32996251	PKP2:NM_004572	6	139	C1943
chr12	98909646	98909796	chr12:98909646-98909796	TMPO:NM_003276	1	150	C1943
chr12	98909796	98909924	chr12:98909796-98909924	TMPO:NM_003276	1	128	C1943
chr14	23865492	23865630	chr14:23865492-23865630	MYH6:NM_002471	20	138	C1943
chr15	63335016	63335155	chr15:63335016-63335155	TPM1:NM_001018005	1	139	C1943
chr15	63349181	63349320	chr15:63349181-63349320	TPM1:NM_001018005	3	139	C1943
chr15	63335898	63336037	chr15:63335898-63336037	TPM1:NM_001018005	intronic	139	C1943
chr15	63340771	63340910	chr15:63340771-63340910	TPM1:NM_001018005	intronic	139	C1943
chr17	39925820	39925929	chr17:39925820-39925929	JUP:NM_002230	3	109	C1943
chr18	28681831	28681969	chr18:28681831-28681969	DSC2:NM_024422	1	138	C1943
chr18	29078168	29078306	chr18:29078168-29078306	DSG2:NM_001943	1	138	C1943
chr18	34081859	34081998	chr18:34081859-34081998	FHOD3:NM_025135	4	139	C1943
chr18	46476482	46476632	chr18:46476482-46476632	intergenic	-	150	C1943
chr18	46476632	46476794	chr18:46476632-46476794	intergenic	-	162	C1943
chr19	35521675	35521814	chr19:35521675-35521814	SCN1B:NM_001037	1	139	C1943
chr19	41838033	41838186	chr19:41838033-41838186	TGFB1:NM_000660	6	153	C1943
chr19	41836957	41837115	chr19:41836957-41837115	TGFB1:NM_000660	7	158	C1943
chr19	55667565	55667704	chr19:55667565-55667704	TNNI3:NM_000363:exon5,TNNI3:NM_000363:intronic,TNNI3:NM_000363	intronic	139	C1943
chr2	220283635	220283762	chr2:220283635-220283762	DES:NM_001927	1	127	C1943
chr2	39347451	39347589	chr2:39347451-39347589	SOS1:NM_005633	1	138	C1943
chr2	39241877	39242016	chr2:39241877-39242016	SOS1:NM_005633	11	139	C1943
chr2	179505936	179506074	chr2:179505936-179506074	TTN:NM_133378	49	138	C1943
chr2	179502052	179502190	chr2:179502052-179502190	TTN:NM_133378	53	138	C1943
chr2	179559525	179559664	chr2:179559525-179559664	TTN:NM_133378	intronic	139	C1943
chr20	42744905	42745026	chr20:42744905-42745026	JPH2:NM_020433	4	121	C1943
chr20	32031117	32031267	chr20:32031117-32031267	SNTA1:NM_003098	1	150	C1943
chr20	32031267	32031426	chr20:32031267-32031426	SNTA1:NM_003098	1	159	C1943
chr20	44453378	44453517	chr20:44453378-44453517	TNNC2:NM_003279	2	139	C1943
chr3	38648160	38648301	chr3:38648160-38648301	SCN5A:NM_198056	9	141	C1943
chr4	113825591	113825729	chr4:113825591-113825729	intergenic	-	138	C1943
chr6	44280818	44281060	chr6:44280818-44281060	AARS2:NM_020745	1	242	C1943
chr6	44270120	44270258	chr6:44270120-44270258	AARS2:NM_020745	18	138	C1943
chr6	7542149	7542318	chr6:7542149-7542318	DSP:NM_004415	1	169	C1943
chr7	91609556	91609694	chr7:91609556-91609694	AKAP9:NM_005751	3	138	C1943
chr7	91630162	91630312	chr7:91630162-91630312	AKAP9:NM_005751	8	150	C1943
chr7	91645443	91645581	chr7:91645443-91645581	AKAP9:NM_005751	11	138	C1943
chr7	91706169	91706321	chr7:91706169-91706321	AKAP9:NM_005751	29	152	C1943
chr7	140624365	140624504	chr7:140624365-140624504	BRAF:NM_004333	1	139	C1943
chr7	150674894	150675033	chr7:150674894-150675033	KCNH2:NM_000238	1	139	C1943
chr7	150644844	150644966	chr7:150644844-150644966	KCNH2:NM_000238	12	122	C1943
chr7	150690892	150691049	chr7:150690892-150691049	NOS3:NM_000603	2	157	C1943
chr7	150693492	150693640	chr7:150693492-150693640	NOS3:NM_000603	4	148	C1943
chr7	151329120	151329259	chr7:151329120-151329259	PRKAG2:NM_016203	5	139	C1943
chr7	151267215	151267353	chr7:151267215-151267353	PRKAG2:NM_016203	10	138	C1943
chr7	151262381	151262520	chr7:151262381-151262520	PRKAG2:NM_016203	13	139	C1943
chr9	108382209	108382348	chr9:108382209-108382348	FKTN:NM_001079802	10	139	C1943
chrX	33038217	33038356	chrX:33038217-33038356	DMD:NM_004006	2	139	C1943
chrX	32536074	32536248	chrX:32536074-32536248	DMD:NM_004006	18	174	C1943
chrX	32366515	32366653	chrX:32366515-32366653	DMD:NM_004006	38	138	C1943
chrX	32360217	32360399	chrX:32360217-32360399	DMD:NM_004006	41	182	C1943
chrX	32235033	32235180	chrX:32235033-32235180	DMD:NM_004006	44	147	C1943
chrX	153608033	153608171	chrX:153608033-153608171	EMD:NM_000117	2	138	C1943
chrX	119590496	119590634	chrX:119590496-119590634	LAMP2:NM_002294	2	138	C1943
chrX	153640181	153640343	chrX:153640181-153640343	TAZ:NM_000116	1	162	C1943
chrX	153642413	153642552	chrX:153642413-153642552	TAZ:NM_000116	5	139	C1943
chr1	236917245	236917383	chr1:236917245-236917383	ACTN2:NM_001103	16	138	R01046
chr1	116275489	116275628	chr1:116275489-116275628	CASQ2:NM_001232	5	139	R01046
chr1	228554101	228554269	chr1:228554101-228554269	intergenic	-	168	R01046
chr1	228555548	228555686	chr1:228555548-228555686	intergenic	-	138	R01046
chr1	228556423	228556595	chr1:228556423-228556595	intergenic	-	172	R01046
chr1	228561604	228561742	chr1:228561604-228561742	intergenic	-	138	R01046
chr1	228565972	228566121	chr1:228565972-228566121	intergenic	-	149	R01046
chr1	228566319	228566496	chr1:228566319-228566496	intergenic	-	177	R01046
chr1	156084710	156084860	chr1:156084710-156084860	LMNA:NM_170707	1	150	R01046
chr1	156084860	156085065	chr1:156084860-156085065	LMNA:NM_170707	1	205	R01046
chr1	156100408	156100564	chr1:156100408-156100564	LMNA:NM_170707	2	156	R01046
chr1	156104971	156105110	chr1:156104971-156105110	LMNA:NM_170707	5	139	R01046
chr1	78383615	78383753	chr1:78383615-78383753	NEXN:NM_144573	4	138	R01046
chr1	78392099	78392296	chr1:78392099-78392296	NEXN:NM_144573	7	197	R01046
chr1	78392401	78392577	chr1:78392401-78392577	NEXN:NM_144573	8	176	R01046
chr1	78398967	78399164	chr1:78398967-78399164	NEXN:NM_144573	10	197	R01046
chr1	78401508	78401729	chr1:78401508-78401729	NEXN:NM_144573	11	221	R01046
chr1	228399935	228400085	chr1:228399935-228400085	OBSCN:NM_052843	2	150	R01046
chr1	228465438	228465576	chr1:228465438-228465576	OBSCN:NM_052843	25	138	R01046
chr1	228522160	228522298	chr1:228522160-228522298	OBSCN:NM_052843	60	138	R01046
chr1	228525963	228526101	chr1:228525963-228526101	OBSCN:NM_052843	68	138	R01046
chr1	228526554	228526727	chr1:228526554-228526727	OBSCN:NM_052843	69	173	R01046
chr1	228529807	228529946	chr1:228529807-228529946	OBSCN:NM_052843	75	139	R01046
chr1	228540638	228540777	chr1:228540638-228540777	OBSCN:NM_052843	79	139	R01046
chr1	237205776	237205915	chr1:237205776-237205915	RYR2:NM_001035	1	139	R01046
chr1	237527596	237527734	chr1:237527596-237527734	RYR2:NM_001035	5	138	R01046
chr1	237655096	237655234	chr1:237655096-237655234	RYR2:NM_001035	18	138	R01046
chr1	237821214	237821352	chr1:237821214-237821352	RYR2:NM_001035	54	138	R01046
chr1	237823260	237823399	chr1:237823260-237823399	RYR2:NM_001035	55	139	R01046
chr1	237875022	237875160	chr1:237875022-237875160	RYR2:NM_001035	71	138	R01046
chr1	237896961	237897100	chr1:237896961-237897100	RYR2:NM_001035	79	139	R01046
chr1	237905553	237905692	chr1:237905553-237905692	RYR2:NM_001035	80	139	R01046
chr1	237958541	237958679	chr1:237958541-237958679	RYR2:NM_001035	96	138	R01046
chr1	237991644	237991782	chr1:237991644-237991782	RYR2:NM_001035	102	138	R01046
chr10	92678887	92679026	chr10:92678887-92679026	ANKRD1:NM_014391	3	139	R01046
chr10	18430057	18430196	chr10:18430057-18430196	intergenic	-	139	R01046
chr10	88439124	88439275	chr10:88439124-88439275	LDB3:NM_001080116	2	151	R01046
chr10	69918243	69918384	chr10:69918243-69918384	MYPN:NM_032578	7	141	R01046
chr10	69921449	69921587	chr10:69921449-69921587	MYPN:NM_032578	8	138	R01046
chr10	112404213	112404403	chr10:112404213-112404403	RBM20:NM_001134363	1	190	R01046
chr10	112595612	112595750	chr10:112595612-112595750	RBM20:NM_001134363	14	138	R01046
chr10	112769005	112769144	chr10:112769005-112769144	SHOC2:NM_007373	7	139	R01046
chr10	75802807	75802945	chr10:75802807-75802945	VCL:NM_014000	2	138	R01046
chr11	2466329	2466479	chr11:2466329-2466479	KCNQ1:NM_000218	1	150	R01046
chr11	47372040	47372179	chr11:47372040-47372179	MYBPC3:NM_000256	3	139	R01046
chr11	47357426	47357564	chr11:47357426-47357564	MYBPC3:NM_000256	25	138	R01046
chr11	47354745	47354884	chr11:47354745-47354884	MYBPC3:NM_000256	29	139	R01046
chr11	118015772	118015944	chr11:118015772-118015944	SCN4B:NM_174934	2	172	R01046
chr11	1950292	1950431	chr11:1950292-1950431	TNNT3:NM_006757	7	139	R01046
chr11	1959626	1959764	chr11:1959626-1959764	TNNT3:NM_006757	16	138	R01046
chr11	1946427	1946565	chr11:1946427-1946565	TNNT3:NM_006757	intronic	138	R01046
chr12	22017323	22017461	chr12:22017323-22017461	ABCC9:NM_005691	17	138	R01046
chr12	22015868	22016007	chr12:22015868-22016007	ABCC9:NM_005691	18	139	R01046
chr12	2666061	2666199	chr12:2666061-2666199	CACNA1C:NM_000719	11	138	R01046
chr12	2694533	2694671	chr12:2694533-2694671	CACNA1C:NM_000719	17	138	R01046
chr12	2791711	2791849	chr12:2791711-2791849	CACNA1C:NM_000719	43	138	R01046
chr12	25362718	25362856	chr12:25362718-25362856	KRAS:NM_004985	5	138	R01046
chr12	32996112	32996251	chr12:32996112-32996251	PKP2:NM_004572	6	139	R01046
chr12	112856853	112856992	chr12:112856853-112856992	PTPN11:NM_002834	1	139	R01046
chr12	98909646	98909796	chr12:98909646-98909796	TMPO:NM_003276	1	150	R01046
chr12	98909796	98909924	chr12:98909796-98909924	TMPO:NM_003276	1	128	R01046
chr14	23866718	23866856	chr14:23866718-23866856	MYH6:NM_002471	16	138	R01046
chr14	23865492	23865630	chr14:23865492-23865630	MYH6:NM_002471	20	138	R01046
chr15	63335016	63335155	chr15:63335016-63335155	TPM1:NM_001018005	1	139	R01046
chr15	63349181	63349320	chr15:63349181-63349320	TPM1:NM_001018005	3	139	R01046
chr15	63351751	63351890	chr15:63351751-63351890	TPM1:NM_001018005	4	139	R01046
chr15	63340771	63340910	chr15:63340771-63340910	TPM1:NM_001018005	intronic	139	R01046
chr17	37821598	37821737	chr17:37821598-37821737	TCAP:NM_003673	1	139	R01046
chr18	28681831	28681969	chr18:28681831-28681969	DSC2:NM_024422	1	138	R01046
chr18	28648223	28648362	chr18:28648223-28648362	DSC2:NM_024422	intronic	139	R01046
chr18	29078168	29078306	chr18:29078168-29078306	DSG2:NM_001943	1	138	R01046
chr18	29115233	29115375	chr18:29115233-29115375	DSG2:NM_001943	10	142	R01046
chr18	29038996	29039140	chr18:29038996-29039140	DSG3:NM_001944	5	144	R01046
chr18	34081859	34081998	chr18:34081859-34081998	FHOD3:NM_025135	4	139	R01046
chr18	34267047	34267185	chr18:34267047-34267185	FHOD3:NM_025135	13	138	R01046
chr18	34323995	34324156	chr18:34323995-34324156	FHOD3:NM_025135	20	161	R01046
chr18	34359383	34359521	chr18:34359383-34359521	FHOD3:NM_025135	25	138	R01046
chr18	46476482	46476632	chr18:46476482-46476632	intergenic	-	150	R01046
chr18	46476632	46476794	chr18:46476632-46476794	intergenic	-	162	R01046
chr19	35521675	35521814	chr19:35521675-35521814	SCN1B:NM_001037	1	139	R01046
chr19	41838033	41838186	chr19:41838033-41838186	TGFB1:NM_000660	6	153	R01046
chr19	41836957	41837115	chr19:41836957-41837115	TGFB1:NM_000660	7	158	R01046
chr19	55667565	55667704	chr19:55667565-55667704	TNNI3:NM_000363:exon5,TNNI3:NM_000363:intronic,TNNI3:NM_000363	intronic	139	R01046
chr2	220283485	220283635	chr2:220283485-220283635	DES:NM_001927	1	150	R01046
chr2	220283635	220283762	chr2:220283635-220283762	DES:NM_001927	1	127	R01046
chr2	220285217	220285378	chr2:220285217-220285378	DES:NM_001927	4	161	R01046
chr2	39347451	39347589	chr2:39347451-39347589	SOS1:NM_005633	1	138	R01046
chr2	39283843	39284007	chr2:39283843-39284007	SOS1:NM_005633	4	164	R01046
chr2	39241877	39242016	chr2:39241877-39242016	SOS1:NM_005633	11	139	R01046
chr2	179656792	179656931	chr2:179656792-179656931	TTN:NM_133378	10	139	R01046
chr2	179643956	179644189	chr2:179643956-179644189	TTN:NM_133378	22	233	R01046
chr2	179617810	179617948	chr2:179617810-179617948	TTN:NM_133378	45	138	R01046
chr2	179505936	179506074	chr2:179505936-179506074	TTN:NM_133378	49	138	R01046
chr2	179502052	179502190	chr2:179502052-179502190	TTN:NM_133378	53	138	R01046
chr2	179511762	179511900	chr2:179511762-179511900	TTN:NM_133378	intronic	138	R01046
chr2	179531520	179531659	chr2:179531520-179531659	TTN:NM_133378	intronic	139	R01046
chr2	179549949	179550088	chr2:179549949-179550088	TTN:NM_133378	intronic	139	R01046
chr2	179559525	179559664	chr2:179559525-179559664	TTN:NM_133378	intronic	139	R01046
chr20	42788708	42788858	chr20:42788708-42788858	JPH2:NM_020433	2	150	R01046
chr20	42788858	42789047	chr20:42788858-42789047	JPH2:NM_020433	2	189	R01046
chr20	42744905	42745026	chr20:42744905-42745026	JPH2:NM_020433	4	121	R01046
chr20	32031117	32031267	chr20:32031117-32031267	SNTA1:NM_003098	1	150	R01046
chr20	32031267	32031426	chr20:32031267-32031426	SNTA1:NM_003098	1	159	R01046
chr20	44453378	44453517	chr20:44453378-44453517	TNNC2:NM_003279	2	139	R01046
chr3	32180079	32180219	chr3:32180079-32180219	GPD1L:NM_015141	3	140	R01046
chr3	38648160	38648301	chr3:38648160-38648301	SCN5A:NM_198056	9	141	R01046
chr3	38616788	38616942	chr3:38616788-38616942	SCN5A:NM_198056	20	154	R01046
chr3	14166630	14166769	chr3:14166630-14166769	TMEM43:NM_024334	1	139	R01046
chr4	113825591	113825729	chr4:113825591-113825729	intergenic	-	138	R01046
chr6	44280818	44281060	chr6:44280818-44281060	AARS2:NM_020745	1	242	R01046
chr6	44270120	44270258	chr6:44270120-44270258	AARS2:NM_020745	18	138	R01046
chr6	44269783	44269921	chr6:44269783-44269921	AARS2:NM_020745	19	138	R01046
chr6	7542149	7542318	chr6:7542149-7542318	DSP:NM_004415	1	169	R01046
chr6	7555933	7556071	chr6:7555933-7556071	DSP:NM_004415	2	138	R01046
chr6	7567565	7567704	chr6:7567565-7567704	DSP:NM_004415	9	139	R01046
chr7	91570368	91570507	chr7:91570368-91570507	AKAP9:NM_005751	1	139	R01046
chr7	91609556	91609694	chr7:91609556-91609694	AKAP9:NM_005751	3	138	R01046
chr7	91623935	91624090	chr7:91623935-91624090	AKAP9:NM_005751	6	155	R01046
chr7	91630162	91630312	chr7:91630162-91630312	AKAP9:NM_005751	8	150	R01046
chr7	91631212	91631362	chr7:91631212-91631362	AKAP9:NM_005751	8	150	R01046
chr7	91631362	91631512	chr7:91631362-91631512	AKAP9:NM_005751	8	150	R01046
chr7	91645443	91645581	chr7:91645443-91645581	AKAP9:NM_005751	11	138	R01046
chr7	91651540	91651678	chr7:91651540-91651678	AKAP9:NM_005751	13	138	R01046
chr7	91699344	91699520	chr7:91699344-91699520	AKAP9:NM_005751	27	176	R01046
chr7	91700202	91700340	chr7:91700202-91700340	AKAP9:NM_005751	28	138	R01046
chr7	91706169	91706321	chr7:91706169-91706321	AKAP9:NM_005751	29	152	R01046
chr7	91711836	91711976	chr7:91711836-91711976	AKAP9:NM_005751	32	140	R01046
chr7	91713916	91714055	chr7:91713916-91714055	AKAP9:NM_005751	34	139	R01046
chr7	91727406	91727545	chr7:91727406-91727545	AKAP9:NM_005751	43	139	R01046
chr7	91739385	91739524	chr7:91739385-91739524	AKAP9:NM_005751	50	139	R01046
chr7	140624365	140624504	chr7:140624365-140624504	BRAF:NM_004333	1	139	R01046
chr7	150674894	150675033	chr7:150674894-150675033	KCNH2:NM_000238	1	139	R01046
chr7	150671799	150672029	chr7:150671799-150672029	KCNH2:NM_000238	2	230	R01046
chr7	150644844	150644966	chr7:150644844-150644966	KCNH2:NM_000238	12	122	R01046
chr7	150644416	150644602	chr7:150644416-150644602	KCNH2:NM_000238	13	186	R01046
chr7	150690892	150691049	chr7:150690892-150691049	NOS3:NM_000603	2	157	R01046
chr7	150693492	150693640	chr7:150693492-150693640	NOS3:NM_000603	4	148	R01046
chr7	150693851	150694013	chr7:150693851-150694013	NOS3:NM_000603	5	162	R01046
chr7	150698909	150699053	chr7:150698909-150699053	NOS3:NM_000603	13	144	R01046
chr7	150706015	150706153	chr7:150706015-150706153	NOS3:NM_000603	18	138	R01046
chr7	151329120	151329259	chr7:151329120-151329259	PRKAG2:NM_016203	5	139	R01046
chr7	151267215	151267353	chr7:151267215-151267353	PRKAG2:NM_016203	10	138	R01046
chr7	151262381	151262520	chr7:151262381-151262520	PRKAG2:NM_016203	13	139	R01046
chr8	74888517	74888726	chr8:74888517-74888726	TMEM70:NM_017866	1	209	R01046
chr9	108382209	108382348	chr9:108382209-108382348	FKTN:NM_001079802	10	139	R01046
chrX	33229345	33229483	chrX:33229345-33229483	DMD:NM_004006	1	138	R01046
chrX	33038217	33038356	chrX:33038217-33038356	DMD:NM_004006	2	139	R01046
chrX	32591631	32591770	chrX:32591631-32591770	DMD:NM_004006	15	139	R01046
chrX	32536074	32536248	chrX:32536074-32536248	DMD:NM_004006	18	174	R01046
chrX	32404427	32404582	chrX:32404427-32404582	DMD:NM_004006	33	155	R01046
chrX	32366515	32366653	chrX:32366515-32366653	DMD:NM_004006	38	138	R01046
chrX	32361251	32361403	chrX:32361251-32361403	DMD:NM_004006	40	152	R01046
chrX	32360217	32360399	chrX:32360217-32360399	DMD:NM_004006	41	182	R01046
chrX	31950197	31950344	chrX:31950197-31950344	DMD:NM_004006	46	147	R01046
chrX	31341676	31341814	chrX:31341676-31341814	DMD:NM_004006	62	138	R01046
chrX	153608033	153608171	chrX:153608033-153608171	EMD:NM_000117	2	138	R01046
chrX	119590496	119590634	chrX:119590496-119590634	LAMP2:NM_002294	2	138	R01046
chrX	153640181	153640343	chrX:153640181-153640343	TAZ:NM_000116	1	162	R01046
chrX	153642413	153642552	chrX:153642413-153642552	TAZ:NM_000116	5	139	R01046
chrX	153649223	153649362	chrX:153649223-153649362	TAZ:NM_000116	11	139	R01046
chr1	116275489	116275628	chr1:116275489-116275628	CASQ2:NM_001232	5	139	R01047
chr1	156108815	156108953	chr1:156108815-156108953	intergenic	-	138	R01047
chr1	228554101	228554269	chr1:228554101-228554269	intergenic	-	168	R01047
chr1	228561604	228561742	chr1:228561604-228561742	intergenic	-	138	R01047
chr1	228565972	228566121	chr1:228565972-228566121	intergenic	-	149	R01047
chr1	228566319	228566496	chr1:228566319-228566496	intergenic	-	177	R01047
chr1	156084710	156084860	chr1:156084710-156084860	LMNA:NM_170707	1	150	R01047
chr1	156084860	156085065	chr1:156084860-156085065	LMNA:NM_170707	1	205	R01047
chr1	78383615	78383753	chr1:78383615-78383753	NEXN:NM_144573	4	138	R01047
chr1	78392099	78392296	chr1:78392099-78392296	NEXN:NM_144573	7	197	R01047
chr1	78392401	78392577	chr1:78392401-78392577	NEXN:NM_144573	8	176	R01047
chr1	78398967	78399164	chr1:78398967-78399164	NEXN:NM_144573	10	197	R01047
chr1	78401508	78401729	chr1:78401508-78401729	NEXN:NM_144573	11	221	R01047
chr1	228399935	228400085	chr1:228399935-228400085	OBSCN:NM_052843	2	150	R01047
chr1	228465438	228465576	chr1:228465438-228465576	OBSCN:NM_052843	25	138	R01047
chr1	228526554	228526727	chr1:228526554-228526727	OBSCN:NM_052843	69	173	R01047
chr1	228529807	228529946	chr1:228529807-228529946	OBSCN:NM_052843	75	139	R01047
chr1	228539017	228539156	chr1:228539017-228539156	OBSCN:NM_052843	78	139	R01047
chr1	228540638	228540777	chr1:228540638-228540777	OBSCN:NM_052843	79	139	R01047
chr1	237205776	237205915	chr1:237205776-237205915	RYR2:NM_001035	1	139	R01047
chr1	237527596	237527734	chr1:237527596-237527734	RYR2:NM_001035	5	138	R01047
chr1	237655096	237655234	chr1:237655096-237655234	RYR2:NM_001035	18	138	R01047
chr1	237821214	237821352	chr1:237821214-237821352	RYR2:NM_001035	54	138	R01047
chr1	237823260	237823399	chr1:237823260-237823399	RYR2:NM_001035	55	139	R01047
chr1	237875022	237875160	chr1:237875022-237875160	RYR2:NM_001035	71	138	R01047
chr1	237896961	237897100	chr1:237896961-237897100	RYR2:NM_001035	79	139	R01047
chr1	237905553	237905692	chr1:237905553-237905692	RYR2:NM_001035	80	139	R01047
chr1	237958541	237958679	chr1:237958541-237958679	RYR2:NM_001035	96	138	R01047
chr1	237991644	237991782	chr1:237991644-237991782	RYR2:NM_001035	102	138	R01047
chr1	201331026	201331165	chr1:201331026-201331165	TNNT2:NM_001001430	13	139	R01047
chr10	92678887	92679026	chr10:92678887-92679026	ANKRD1:NM_014391	3	139	R01047
chr10	88439124	88439275	chr10:88439124-88439275	LDB3:NM_001080116	2	151	R01047
chr10	88492619	88492758	chr10:88492619-88492758	LDB3:NM_001080116	13	139	R01047
chr10	69921449	69921587	chr10:69921449-69921587	MYPN:NM_032578	8	138	R01047
chr10	112404213	112404403	chr10:112404213-112404403	RBM20:NM_001134363	1	190	R01047
chr10	112595612	112595750	chr10:112595612-112595750	RBM20:NM_001134363	14	138	R01047
chr10	75802807	75802945	chr10:75802807-75802945	VCL:NM_014000	2	138	R01047
chr11	2466329	2466479	chr11:2466329-2466479	KCNQ1:NM_000218	1	150	R01047
chr11	2466479	2466714	chr11:2466479-2466714	KCNQ1:NM_000218	1	235	R01047
chr11	47372040	47372179	chr11:47372040-47372179	MYBPC3:NM_000256	3	139	R01047
chr11	47369964	47370103	chr11:47369964-47370103	MYBPC3:NM_000256	6	139	R01047
chr11	47365040	47365178	chr11:47365040-47365178	MYBPC3:NM_000256	13	138	R01047
chr11	47357426	47357564	chr11:47357426-47357564	MYBPC3:NM_000256	25	138	R01047
chr11	47354745	47354884	chr11:47354745-47354884	MYBPC3:NM_000256	29	139	R01047
chr11	1955130	1955269	chr11:1955130-1955269	TNNT3:NM_006757	11	139	R01047
chr11	1946427	1946565	chr11:1946427-1946565	TNNT3:NM_006757	intronic	138	R01047
chr12	22015868	22016007	chr12:22015868-22016007	ABCC9:NM_005691	18	139	R01047
chr12	2621978	2622150	chr12:2621978-2622150	CACNA1C:NM_000719	9	172	R01047
chr12	25362718	25362856	chr12:25362718-25362856	KRAS:NM_004985	5	138	R01047
chr12	32996112	32996251	chr12:32996112-32996251	PKP2:NM_004572	6	139	R01047
chr12	98909796	98909924	chr12:98909796-98909924	TMPO:NM_003276	1	128	R01047
chr14	23865492	23865630	chr14:23865492-23865630	MYH6:NM_002471	20	138	R01047
chr15	63335016	63335155	chr15:63335016-63335155	TPM1:NM_001018005	1	139	R01047
chr15	63349181	63349320	chr15:63349181-63349320	TPM1:NM_001018005	3	139	R01047
chr15	63351751	63351890	chr15:63351751-63351890	TPM1:NM_001018005	4	139	R01047
chr15	63340771	63340910	chr15:63340771-63340910	TPM1:NM_001018005	intronic	139	R01047
chr17	39925820	39925929	chr17:39925820-39925929	JUP:NM_002230	3	109	R01047
chr18	28681831	28681969	chr18:28681831-28681969	DSC2:NM_024422	1	138	R01047
chr18	29078168	29078306	chr18:29078168-29078306	DSG2:NM_001943	1	138	R01047
chr18	29115233	29115375	chr18:29115233-29115375	DSG2:NM_001943	10	142	R01047
chr18	29036351	29036490	chr18:29036351-29036490	DSG3:NM_001944	2	139	R01047
chr18	29038996	29039140	chr18:29038996-29039140	DSG3:NM_001944	5	144	R01047
chr18	29045281	29045420	chr18:29045281-29045420	DSG3:NM_001944	10	139	R01047
chr18	34081859	34081998	chr18:34081859-34081998	FHOD3:NM_025135	4	139	R01047
chr18	34267047	34267185	chr18:34267047-34267185	FHOD3:NM_025135	13	138	R01047
chr18	46476482	46476632	chr18:46476482-46476632	intergenic	-	150	R01047
chr18	46476632	46476794	chr18:46476632-46476794	intergenic	-	162	R01047
chr19	35521675	35521814	chr19:35521675-35521814	SCN1B:NM_001037	1	139	R01047
chr19	35524853	35525002	chr19:35524853-35525002	SCN1B:NM_001037	3	149	R01047
chr19	41838033	41838186	chr19:41838033-41838186	TGFB1:NM_000660	6	153	R01047
chr19	41836957	41837115	chr19:41836957-41837115	TGFB1:NM_000660	7	158	R01047
chr19	55667565	55667704	chr19:55667565-55667704	TNNI3:NM_000363:exon5,TNNI3:NM_000363:intronic,TNNI3:NM_000363	intronic	139	R01047
chr2	220283485	220283635	chr2:220283485-220283635	DES:NM_001927	1	150	R01047
chr2	220283635	220283762	chr2:220283635-220283762	DES:NM_001927	1	127	R01047
chr2	220285217	220285378	chr2:220285217-220285378	DES:NM_001927	4	161	R01047
chr2	39347451	39347589	chr2:39347451-39347589	SOS1:NM_005633	1	138	R01047
chr2	39281755	39281964	chr2:39281755-39281964	SOS1:NM_005633	5	209	R01047
chr2	39241877	39242016	chr2:39241877-39242016	SOS1:NM_005633	11	139	R01047
chr2	179656792	179656931	chr2:179656792-179656931	TTN:NM_133378	10	139	R01047
chr2	179643956	179644189	chr2:179643956-179644189	TTN:NM_133378	22	233	R01047
chr2	179617810	179617948	chr2:179617810-179617948	TTN:NM_133378	45	138	R01047
chr2	179505936	179506074	chr2:179505936-179506074	TTN:NM_133378	49	138	R01047
chr2	179511762	179511900	chr2:179511762-179511900	TTN:NM_133378	intronic	138	R01047
chr2	179548698	179548837	chr2:179548698-179548837	TTN:NM_133378	intronic	139	R01047
chr2	179549365	179549504	chr2:179549365-179549504	TTN:NM_133378	intronic	139	R01047
chr2	179549949	179550088	chr2:179549949-179550088	TTN:NM_133378	intronic	139	R01047
chr2	179559525	179559664	chr2:179559525-179559664	TTN:NM_133378	intronic	139	R01047
chr20	42788708	42788858	chr20:42788708-42788858	JPH2:NM_020433	2	150	R01047
chr20	42744905	42745026	chr20:42744905-42745026	JPH2:NM_020433	4	121	R01047
chr20	32031117	32031267	chr20:32031117-32031267	SNTA1:NM_003098	1	150	R01047
chr20	32031267	32031426	chr20:32031267-32031426	SNTA1:NM_003098	1	159	R01047
chr20	44453378	44453517	chr20:44453378-44453517	TNNC2:NM_003279	2	139	R01047
chr3	38616788	38616942	chr3:38616788-38616942	SCN5A:NM_198056	20	154	R01047
chr3	14166630	14166769	chr3:14166630-14166769	TMEM43:NM_024334	1	139	R01047
chr4	113825591	113825729	chr4:113825591-113825729	intergenic	-	138	R01047
chr4	186064513	186064651	chr4:186064513-186064651	SLC25A4:NM_001151	1	138	R01047
chr6	44280818	44281060	chr6:44280818-44281060	AARS2:NM_020745	1	242	R01047
chr6	44270120	44270258	chr6:44270120-44270258	AARS2:NM_020745	18	138	R01047
chr7	91609556	91609694	chr7:91609556-91609694	AKAP9:NM_005751	3	138	R01047
chr7	91621429	91621568	chr7:91621429-91621568	AKAP9:NM_005751	4	139	R01047
chr7	91623935	91624090	chr7:91623935-91624090	AKAP9:NM_005751	6	155	R01047
chr7	91630162	91630312	chr7:91630162-91630312	AKAP9:NM_005751	8	150	R01047
chr7	91631212	91631362	chr7:91631212-91631362	AKAP9:NM_005751	8	150	R01047
chr7	91631362	91631512	chr7:91631362-91631512	AKAP9:NM_005751	8	150	R01047
chr7	91645443	91645581	chr7:91645443-91645581	AKAP9:NM_005751	11	138	R01047
chr7	91660803	91660941	chr7:91660803-91660941	AKAP9:NM_005751	16	138	R01047
chr7	91706169	91706321	chr7:91706169-91706321	AKAP9:NM_005751	29	152	R01047
chr7	91711836	91711976	chr7:91711836-91711976	AKAP9:NM_005751	32	140	R01047
chr7	91713916	91714055	chr7:91713916-91714055	AKAP9:NM_005751	34	139	R01047
chr7	91727406	91727545	chr7:91727406-91727545	AKAP9:NM_005751	43	139	R01047
chr7	140624365	140624504	chr7:140624365-140624504	BRAF:NM_004333	1	139	R01047
chr7	150674894	150675033	chr7:150674894-150675033	KCNH2:NM_000238	1	139	R01047
chr7	150690892	150691049	chr7:150690892-150691049	NOS3:NM_000603	2	157	R01047
chr7	150692277	150692416	chr7:150692277-150692416	NOS3:NM_000603	3	139	R01047
chr7	150693492	150693640	chr7:150693492-150693640	NOS3:NM_000603	4	148	R01047
chr7	150698909	150699053	chr7:150698909-150699053	NOS3:NM_000603	13	144	R01047
chr7	150706015	150706153	chr7:150706015-150706153	NOS3:NM_000603	18	138	R01047
chr7	151329120	151329259	chr7:151329120-151329259	PRKAG2:NM_016203	5	139	R01047
chr7	151267215	151267353	chr7:151267215-151267353	PRKAG2:NM_016203	10	138	R01047
chr7	151262381	151262520	chr7:151262381-151262520	PRKAG2:NM_016203	13	139	R01047
chr8	74888517	74888726	chr8:74888517-74888726	TMEM70:NM_017866	1	209	R01047
chr9	108382209	108382348	chr9:108382209-108382348	FKTN:NM_001079802	10	139	R01047
chrX	33038217	33038356	chrX:33038217-33038356	DMD:NM_004006	2	139	R01047
chrX	32536074	32536248	chrX:32536074-32536248	DMD:NM_004006	18	174	R01047
chrX	32404427	32404582	chrX:32404427-32404582	DMD:NM_004006	33	155	R01047
chrX	32366515	32366653	chrX:32366515-32366653	DMD:NM_004006	38	138	R01047
chrX	32361251	32361403	chrX:32361251-32361403	DMD:NM_004006	40	152	R01047
chrX	32360217	32360399	chrX:32360217-32360399	DMD:NM_004006	41	182	R01047
chrX	153608033	153608171	chrX:153608033-153608171	EMD:NM_000117	2	138	R01047
chrX	153640181	153640343	chrX:153640181-153640343	TAZ:NM_000116	1	162	R01047
chrX	153642413	153642552	chrX:153642413-153642552	TAZ:NM_000116	5	139	R01047
chrX	153649223	153649362	chrX:153649223-153649362	TAZ:NM_000116	11	139	R01047
chr1	236917245	236917383	chr1:236917245-236917383	ACTN2:NM_001103	16	138	R01048
chr1	116275489	116275628	chr1:116275489-116275628	CASQ2:NM_001232	5	139	R01048
chr1	156108815	156108953	chr1:156108815-156108953	intergenic	-	138	R01048
chr1	228554101	228554269	chr1:228554101-228554269	intergenic	-	168	R01048
chr1	228555548	228555686	chr1:228555548-228555686	intergenic	-	138	R01048
chr1	228556423	228556595	chr1:228556423-228556595	intergenic	-	172	R01048
chr1	228561604	228561742	chr1:228561604-228561742	intergenic	-	138	R01048
chr1	228565972	228566121	chr1:228565972-228566121	intergenic	-	149	R01048
chr1	228566319	228566496	chr1:228566319-228566496	intergenic	-	177	R01048
chr1	156084710	156084860	chr1:156084710-156084860	LMNA:NM_170707	1	150	R01048
chr1	156084860	156085065	chr1:156084860-156085065	LMNA:NM_170707	1	205	R01048
chr1	156100408	156100564	chr1:156100408-156100564	LMNA:NM_170707	2	156	R01048
chr1	156104971	156105110	chr1:156104971-156105110	LMNA:NM_170707	5	139	R01048
chr1	78383615	78383753	chr1:78383615-78383753	NEXN:NM_144573	4	138	R01048
chr1	78398967	78399164	chr1:78398967-78399164	NEXN:NM_144573	10	197	R01048
chr1	228399485	228399635	chr1:228399485-228399635	OBSCN:NM_052843	2	150	R01048
chr1	228399635	228399785	chr1:228399635-228399785	OBSCN:NM_052843	2	150	R01048
chr1	228399785	228399935	chr1:228399785-228399935	OBSCN:NM_052843	2	150	R01048
chr1	228399935	228400085	chr1:228399935-228400085	OBSCN:NM_052843	2	150	R01048
chr1	228465438	228465576	chr1:228465438-228465576	OBSCN:NM_052843	25	138	R01048
chr1	228522160	228522298	chr1:228522160-228522298	OBSCN:NM_052843	60	138	R01048
chr1	228525963	228526101	chr1:228525963-228526101	OBSCN:NM_052843	68	138	R01048
chr1	228526554	228526727	chr1:228526554-228526727	OBSCN:NM_052843	69	173	R01048
chr1	228529807	228529946	chr1:228529807-228529946	OBSCN:NM_052843	75	139	R01048
chr1	228539017	228539156	chr1:228539017-228539156	OBSCN:NM_052843	78	139	R01048
chr1	228540638	228540777	chr1:228540638-228540777	OBSCN:NM_052843	79	139	R01048
chr1	237205776	237205915	chr1:237205776-237205915	RYR2:NM_001035	1	139	R01048
chr1	237519206	237519344	chr1:237519206-237519344	RYR2:NM_001035	4	138	R01048
chr1	237527596	237527734	chr1:237527596-237527734	RYR2:NM_001035	5	138	R01048
chr1	237655096	237655234	chr1:237655096-237655234	RYR2:NM_001035	18	138	R01048
chr1	237821214	237821352	chr1:237821214-237821352	RYR2:NM_001035	54	138	R01048
chr1	237823260	237823399	chr1:237823260-237823399	RYR2:NM_001035	55	139	R01048
chr1	237831151	237831290	chr1:237831151-237831290	RYR2:NM_001035	58	139	R01048
chr1	237875022	237875160	chr1:237875022-237875160	RYR2:NM_001035	71	138	R01048
chr1	237896961	237897100	chr1:237896961-237897100	RYR2:NM_001035	79	139	R01048
chr1	237905553	237905692	chr1:237905553-237905692	RYR2:NM_001035	80	139	R01048
chr1	237958541	237958679	chr1:237958541-237958679	RYR2:NM_001035	96	138	R01048
chr1	237991644	237991782	chr1:237991644-237991782	RYR2:NM_001035	102	138	R01048
chr1	201331026	201331165	chr1:201331026-201331165	TNNT2:NM_001001430	13	139	R01048
chr10	92678887	92679026	chr10:92678887-92679026	ANKRD1:NM_014391	3	139	R01048
chr10	88439124	88439275	chr10:88439124-88439275	LDB3:NM_001080116	2	151	R01048
chr10	88492619	88492758	chr10:88492619-88492758	LDB3:NM_001080116	13	139	R01048
chr10	69918243	69918384	chr10:69918243-69918384	MYPN:NM_032578	7	141	R01048
chr10	69921449	69921587	chr10:69921449-69921587	MYPN:NM_032578	8	138	R01048
chr10	112404213	112404403	chr10:112404213-112404403	RBM20:NM_001134363	1	190	R01048
chr10	112595612	112595750	chr10:112595612-112595750	RBM20:NM_001134363	14	138	R01048
chr10	75802807	75802945	chr10:75802807-75802945	VCL:NM_014000	2	138	R01048
chr11	2466329	2466479	chr11:2466329-2466479	KCNQ1:NM_000218	1	150	R01048
chr11	2466479	2466714	chr11:2466479-2466714	KCNQ1:NM_000218	1	235	R01048
chr11	2482873	2483011	chr11:2482873-2483011	KCNQ1:NM_000218	intronic	138	R01048
chr11	47372040	47372179	chr11:47372040-47372179	MYBPC3:NM_000256	3	139	R01048
chr11	47365040	47365178	chr11:47365040-47365178	MYBPC3:NM_000256	13	138	R01048
chr11	47357426	47357564	chr11:47357426-47357564	MYBPC3:NM_000256	25	138	R01048
chr11	1950292	1950431	chr11:1950292-1950431	TNNT3:NM_006757	7	139	R01048
chr11	1959626	1959764	chr11:1959626-1959764	TNNT3:NM_006757	16	138	R01048
chr11	1946427	1946565	chr11:1946427-1946565	TNNT3:NM_006757	intronic	138	R01048
chr12	22017323	22017461	chr12:22017323-22017461	ABCC9:NM_005691	17	138	R01048
chr12	22015868	22016007	chr12:22015868-22016007	ABCC9:NM_005691	18	139	R01048
chr12	2621978	2622150	chr12:2621978-2622150	CACNA1C:NM_000719	9	172	R01048
chr12	2666061	2666199	chr12:2666061-2666199	CACNA1C:NM_000719	11	138	R01048
chr12	2694533	2694671	chr12:2694533-2694671	CACNA1C:NM_000719	17	138	R01048
chr12	2791711	2791849	chr12:2791711-2791849	CACNA1C:NM_000719	43	138	R01048
chr12	25362718	25362856	chr12:25362718-25362856	KRAS:NM_004985	5	138	R01048
chr12	32996112	32996251	chr12:32996112-32996251	PKP2:NM_004572	6	139	R01048
chr12	98909646	98909796	chr12:98909646-98909796	TMPO:NM_003276	1	150	R01048
chr12	98909796	98909924	chr12:98909796-98909924	TMPO:NM_003276	1	128	R01048
chr12	98925458	98925616	chr12:98925458-98925616	TMPO:NM_003276	3	158	R01048
chr14	23865492	23865630	chr14:23865492-23865630	MYH6:NM_002471	20	138	R01048
chr15	63335016	63335155	chr15:63335016-63335155	TPM1:NM_001018005	1	139	R01048
chr15	63349181	63349320	chr15:63349181-63349320	TPM1:NM_001018005	3	139	R01048
chr15	63340771	63340910	chr15:63340771-63340910	TPM1:NM_001018005	intronic	139	R01048
chr17	37821598	37821737	chr17:37821598-37821737	TCAP:NM_003673	1	139	R01048
chr18	28681831	28681969	chr18:28681831-28681969	DSC2:NM_024422	1	138	R01048
chr18	29078168	29078306	chr18:29078168-29078306	DSG2:NM_001943	1	138	R01048
chr18	29115233	29115375	chr18:29115233-29115375	DSG2:NM_001943	10	142	R01048
chr18	29036351	29036490	chr18:29036351-29036490	DSG3:NM_001944	2	139	R01048
chr18	29045281	29045420	chr18:29045281-29045420	DSG3:NM_001944	10	139	R01048
chr18	34081859	34081998	chr18:34081859-34081998	FHOD3:NM_025135	4	139	R01048
chr18	34267047	34267185	chr18:34267047-34267185	FHOD3:NM_025135	13	138	R01048
chr18	34323995	34324156	chr18:34323995-34324156	FHOD3:NM_025135	20	161	R01048
chr18	46476482	46476632	chr18:46476482-46476632	intergenic	-	150	R01048
chr18	46476632	46476794	chr18:46476632-46476794	intergenic	-	162	R01048
chr19	35521675	35521814	chr19:35521675-35521814	SCN1B:NM_001037	1	139	R01048
chr19	35524853	35525002	chr19:35524853-35525002	SCN1B:NM_001037	3	149	R01048
chr19	41838033	41838186	chr19:41838033-41838186	TGFB1:NM_000660	6	153	R01048
chr19	41836957	41837115	chr19:41836957-41837115	TGFB1:NM_000660	7	158	R01048
chr19	55667565	55667704	chr19:55667565-55667704	TNNI3:NM_000363:exon5,TNNI3:NM_000363:intronic,TNNI3:NM_000363	intronic	139	R01048
chr2	220283185	220283335	chr2:220283185-220283335	DES:NM_001927	1	150	R01048
chr2	220283485	220283635	chr2:220283485-220283635	DES:NM_001927	1	150	R01048
chr2	220283635	220283762	chr2:220283635-220283762	DES:NM_001927	1	127	R01048
chr2	220285217	220285378	chr2:220285217-220285378	DES:NM_001927	4	161	R01048
chr2	39347451	39347589	chr2:39347451-39347589	SOS1:NM_005633	1	138	R01048
chr2	39283843	39284007	chr2:39283843-39284007	SOS1:NM_005633	4	164	R01048
chr2	39281755	39281964	chr2:39281755-39281964	SOS1:NM_005633	5	209	R01048
chr2	39251145	39251284	chr2:39251145-39251284	SOS1:NM_005633	9	139	R01048
chr2	39241877	39242016	chr2:39241877-39242016	SOS1:NM_005633	11	139	R01048
chr2	179656792	179656931	chr2:179656792-179656931	TTN:NM_133378	10	139	R01048
chr2	179643956	179644189	chr2:179643956-179644189	TTN:NM_133378	22	233	R01048
chr2	179617810	179617948	chr2:179617810-179617948	TTN:NM_133378	45	138	R01048
chr2	179505936	179506074	chr2:179505936-179506074	TTN:NM_133378	49	138	R01048
chr2	179502052	179502190	chr2:179502052-179502190	TTN:NM_133378	53	138	R01048
chr2	179511762	179511900	chr2:179511762-179511900	TTN:NM_133378	intronic	138	R01048
chr2	179531520	179531659	chr2:179531520-179531659	TTN:NM_133378	intronic	139	R01048
chr2	179549949	179550088	chr2:179549949-179550088	TTN:NM_133378	intronic	139	R01048
chr2	179550216	179550354	chr2:179550216-179550354	TTN:NM_133378	intronic	138	R01048
chr2	179559525	179559664	chr2:179559525-179559664	TTN:NM_133378	intronic	139	R01048
chr2	179561802	179561941	chr2:179561802-179561941	TTN:NM_133378	intronic	139	R01048
chr2	179563536	179563675	chr2:179563536-179563675	TTN:NM_133378	intronic	139	R01048
chr20	42788708	42788858	chr20:42788708-42788858	JPH2:NM_020433	2	150	R01048
chr20	42788858	42789047	chr20:42788858-42789047	JPH2:NM_020433	2	189	R01048
chr20	32031117	32031267	chr20:32031117-32031267	SNTA1:NM_003098	1	150	R01048
chr20	32031267	32031426	chr20:32031267-32031426	SNTA1:NM_003098	1	159	R01048
chr20	44453378	44453517	chr20:44453378-44453517	TNNC2:NM_003279	2	139	R01048
chr3	38648160	38648301	chr3:38648160-38648301	SCN5A:NM_198056	9	141	R01048
chr3	38616788	38616942	chr3:38616788-38616942	SCN5A:NM_198056	20	154	R01048
chr4	113825591	113825729	chr4:113825591-113825729	intergenic	-	138	R01048
chr6	44280818	44281060	chr6:44280818-44281060	AARS2:NM_020745	1	242	R01048
chr6	44270120	44270258	chr6:44270120-44270258	AARS2:NM_020745	18	138	R01048
chr6	44269783	44269921	chr6:44269783-44269921	AARS2:NM_020745	19	138	R01048
chr6	7542149	7542318	chr6:7542149-7542318	DSP:NM_004415	1	169	R01048
chr7	91609556	91609694	chr7:91609556-91609694	AKAP9:NM_005751	3	138	R01048
chr7	91621429	91621568	chr7:91621429-91621568	AKAP9:NM_005751	4	139	R01048
chr7	91623935	91624090	chr7:91623935-91624090	AKAP9:NM_005751	6	155	R01048
chr7	91630162	91630312	chr7:91630162-91630312	AKAP9:NM_005751	8	150	R01048
chr7	91631212	91631362	chr7:91631212-91631362	AKAP9:NM_005751	8	150	R01048
chr7	91631362	91631512	chr7:91631362-91631512	AKAP9:NM_005751	8	150	R01048
chr7	91643533	91643672	chr7:91643533-91643672	AKAP9:NM_005751	10	139	R01048
chr7	91645443	91645581	chr7:91645443-91645581	AKAP9:NM_005751	11	138	R01048
chr7	91651540	91651678	chr7:91651540-91651678	AKAP9:NM_005751	13	138	R01048
chr7	91699344	91699520	chr7:91699344-91699520	AKAP9:NM_005751	27	176	R01048
chr7	91700202	91700340	chr7:91700202-91700340	AKAP9:NM_005751	28	138	R01048
chr7	91706169	91706321	chr7:91706169-91706321	AKAP9:NM_005751	29	152	R01048
chr7	91711836	91711976	chr7:91711836-91711976	AKAP9:NM_005751	32	140	R01048
chr7	91713916	91714055	chr7:91713916-91714055	AKAP9:NM_005751	34	139	R01048
chr7	91739385	91739524	chr7:91739385-91739524	AKAP9:NM_005751	50	139	R01048
chr7	140624365	140624504	chr7:140624365-140624504	BRAF:NM_004333	1	139	R01048
chr7	150674894	150675033	chr7:150674894-150675033	KCNH2:NM_000238	1	139	R01048
chr7	150690892	150691049	chr7:150690892-150691049	NOS3:NM_000603	2	157	R01048
chr7	150692277	150692416	chr7:150692277-150692416	NOS3:NM_000603	3	139	R01048
chr7	150693492	150693640	chr7:150693492-150693640	NOS3:NM_000603	4	148	R01048
chr7	150706015	150706153	chr7:150706015-150706153	NOS3:NM_000603	18	138	R01048
chr7	150709430	150709569	chr7:150709430-150709569	NOS3:NM_000603	24	139	R01048
chr7	150710319	150710467	chr7:150710319-150710467	NOS3:NM_000603	25	148	R01048
chr7	151329120	151329259	chr7:151329120-151329259	PRKAG2:NM_016203	5	139	R01048
chr7	151267215	151267353	chr7:151267215-151267353	PRKAG2:NM_016203	10	138	R01048
chr7	151262381	151262520	chr7:151262381-151262520	PRKAG2:NM_016203	13	139	R01048
chr8	74888517	74888726	chr8:74888517-74888726	TMEM70:NM_017866	1	209	R01048
chr9	108380237	108380376	chr9:108380237-108380376	FKTN:NM_001079802	9	139	R01048
chr9	108382209	108382348	chr9:108382209-108382348	FKTN:NM_001079802	10	139	R01048
chrX	33038217	33038356	chrX:33038217-33038356	DMD:NM_004006	2	139	R01048
chrX	32536074	32536248	chrX:32536074-32536248	DMD:NM_004006	18	174	R01048
chrX	32366515	32366653	chrX:32366515-32366653	DMD:NM_004006	38	138	R01048
chrX	32360217	32360399	chrX:32360217-32360399	DMD:NM_004006	41	182	R01048
chrX	31950197	31950344	chrX:31950197-31950344	DMD:NM_004006	46	147	R01048
chrX	31190428	31190567	chrX:31190428-31190567	DMD:NM_004006	73	139	R01048
chrX	153608033	153608171	chrX:153608033-153608171	EMD:NM_000117	2	138	R01048
chrX	119590496	119590634	chrX:119590496-119590634	LAMP2:NM_002294	2	138	R01048
chrX	153640181	153640343	chrX:153640181-153640343	TAZ:NM_000116	1	162	R01048
chrX	153642413	153642552	chrX:153642413-153642552	TAZ:NM_000116	5	139	R01048
chr1	236907926	236908076	chr1:236907926-236908076	ACTN2:NM_001103	12	150	R01049
chr1	236917245	236917383	chr1:236917245-236917383	ACTN2:NM_001103	16	138	R01049
chr1	236925761	236925919	chr1:236925761-236925919	ACTN2:NM_001103	21	158	R01049
chr1	116275489	116275628	chr1:116275489-116275628	CASQ2:NM_001232	5	139	R01049
chr1	156108815	156108953	chr1:156108815-156108953	intergenic	-	138	R01049
chr1	228552661	228552799	chr1:228552661-228552799	intergenic	-	138	R01049
chr1	228553762	228553900	chr1:228553762-228553900	intergenic	-	138	R01049
chr1	228554101	228554269	chr1:228554101-228554269	intergenic	-	168	R01049
chr1	228555548	228555686	chr1:228555548-228555686	intergenic	-	138	R01049
chr1	228556423	228556595	chr1:228556423-228556595	intergenic	-	172	R01049
chr1	228556781	228556919	chr1:228556781-228556919	intergenic	-	138	R01049
chr1	228560674	228560782	chr1:228560674-228560782	intergenic	-	108	R01049
chr1	228561604	228561742	chr1:228561604-228561742	intergenic	-	138	R01049
chr1	228564465	228564604	chr1:228564465-228564604	intergenic	-	139	R01049
chr1	228565600	228565739	chr1:228565600-228565739	intergenic	-	139	R01049
chr1	228565972	228566121	chr1:228565972-228566121	intergenic	-	149	R01049
chr1	228566319	228566496	chr1:228566319-228566496	intergenic	-	177	R01049
chr1	156084710	156084860	chr1:156084710-156084860	LMNA:NM_170707	1	150	R01049
chr1	156084860	156085065	chr1:156084860-156085065	LMNA:NM_170707	1	205	R01049
chr1	156100408	156100564	chr1:156100408-156100564	LMNA:NM_170707	2	156	R01049
chr1	156104971	156105110	chr1:156104971-156105110	LMNA:NM_170707	5	139	R01049
chr1	156106894	156107033	chr1:156106894-156107033	LMNA:NM_170707	9	139	R01049
chr1	156108279	156108429	chr1:156108279-156108429	LMNA:NM_170707	downstream	150	R01049
chr1	156108429	156108548	chr1:156108429-156108548	LMNA:NM_170707	downstream	119	R01049
chr1	156095935	156096074	chr1:156095935-156096074	LMNA:NM_170707	intronic	139	R01049
chr1	156096581	156096719	chr1:156096581-156096719	LMNA:NM_170707	intronic	138	R01049
chr1	156099601	156099739	chr1:156099601-156099739	LMNA:NM_170707	intronic	138	R01049
chr1	78383615	78383753	chr1:78383615-78383753	NEXN:NM_144573	4	138	R01049
chr1	78392099	78392296	chr1:78392099-78392296	NEXN:NM_144573	7	197	R01049
chr1	78392401	78392577	chr1:78392401-78392577	NEXN:NM_144573	8	176	R01049
chr1	78398967	78399164	chr1:78398967-78399164	NEXN:NM_144573	10	197	R01049
chr1	78401508	78401729	chr1:78401508-78401729	NEXN:NM_144573	11	221	R01049
chr1	228399485	228399635	chr1:228399485-228399635	OBSCN:NM_052843	2	150	R01049
chr1	228399635	228399785	chr1:228399635-228399785	OBSCN:NM_052843	2	150	R01049
chr1	228399785	228399935	chr1:228399785-228399935	OBSCN:NM_052843	2	150	R01049
chr1	228399935	228400085	chr1:228399935-228400085	OBSCN:NM_052843	2	150	R01049
chr1	228400085	228400235	chr1:228400085-228400235	OBSCN:NM_052843	2	150	R01049
chr1	228400235	228400472	chr1:228400235-228400472	OBSCN:NM_052843	2	237	R01049
chr1	228464618	228464756	chr1:228464618-228464756	OBSCN:NM_052843	23	138	R01049
chr1	228465438	228465576	chr1:228465438-228465576	OBSCN:NM_052843	25	138	R01049
chr1	228494073	228494223	chr1:228494073-228494223	OBSCN:NM_052843	44	150	R01049
chr1	228496800	228496996	chr1:228496800-228496996	OBSCN:NM_052843	48	196	R01049
chr1	228522160	228522298	chr1:228522160-228522298	OBSCN:NM_052843	60	138	R01049
chr1	228522496	228522634	chr1:228522496-228522634	OBSCN:NM_052843	61	138	R01049
chr1	228525963	228526101	chr1:228525963-228526101	OBSCN:NM_052843	68	138	R01049
chr1	228526554	228526727	chr1:228526554-228526727	OBSCN:NM_052843	69	173	R01049
chr1	228528196	228528334	chr1:228528196-228528334	OBSCN:NM_052843	71	138	R01049
chr1	228528425	228528589	chr1:228528425-228528589	OBSCN:NM_052843	72	164	R01049
chr1	228529807	228529946	chr1:228529807-228529946	OBSCN:NM_052843	75	139	R01049
chr1	228539017	228539156	chr1:228539017-228539156	OBSCN:NM_052843	78	139	R01049
chr1	228540638	228540777	chr1:228540638-228540777	OBSCN:NM_052843	79	139	R01049
chr1	237205776	237205915	chr1:237205776-237205915	RYR2:NM_001035	1	139	R01049
chr1	237527596	237527734	chr1:237527596-237527734	RYR2:NM_001035	5	138	R01049
chr1	237655096	237655234	chr1:237655096-237655234	RYR2:NM_001035	18	138	R01049
chr1	237821214	237821352	chr1:237821214-237821352	RYR2:NM_001035	54	138	R01049
chr1	237823260	237823399	chr1:237823260-237823399	RYR2:NM_001035	55	139	R01049
chr1	237875022	237875160	chr1:237875022-237875160	RYR2:NM_001035	71	138	R01049
chr1	237896961	237897100	chr1:237896961-237897100	RYR2:NM_001035	79	139	R01049
chr1	237905553	237905692	chr1:237905553-237905692	RYR2:NM_001035	80	139	R01049
chr1	237919568	237919707	chr1:237919568-237919707	RYR2:NM_001035	81	139	R01049
chr1	237958541	237958679	chr1:237958541-237958679	RYR2:NM_001035	96	138	R01049
chr1	237991644	237991782	chr1:237991644-237991782	RYR2:NM_001035	102	138	R01049
chr1	201337253	201337392	chr1:201337253-201337392	TNNT2:NM_001001430	5	139	R01049
chr1	201333395	201333534	chr1:201333395-201333534	TNNT2:NM_001001430	10	139	R01049
chr1	201331026	201331165	chr1:201331026-201331165	TNNT2:NM_001001430	13	139	R01049
chr1	201330383	201330521	chr1:201330383-201330521	TNNT2:NM_001001430	14	138	R01049
chr10	92678887	92679026	chr10:92678887-92679026	ANKRD1:NM_014391	3	139	R01049
chr10	121411188	121411367	chr10:121411188-121411367	BAG3:NM_004281	1	179	R01049
chr10	18430057	18430196	chr10:18430057-18430196	intergenic	-	139	R01049
chr10	88439124	88439275	chr10:88439124-88439275	LDB3:NM_001080116	2	151	R01049
chr10	88452241	88452379	chr10:88452241-88452379	LDB3:NM_001080116	7	138	R01049
chr10	88469662	88469807	chr10:88469662-88469807	LDB3:NM_001080116	8	145	R01049
chr10	88476084	88476234	chr10:88476084-88476234	LDB3:NM_001080116	9	150	R01049
chr10	88478475	88478613	chr10:88478475-88478613	LDB3:NM_001080116	11	138	R01049
chr10	88492619	88492758	chr10:88492619-88492758	LDB3:NM_001080116	13	139	R01049
chr10	88441193	88441343	chr10:88441193-88441343	LDB3:NM_001080116	intronic	150	R01049
chr10	88466288	88466476	chr10:88466288-88466476	LDB3:NM_001080116	intronic	188	R01049
chr10	69921449	69921587	chr10:69921449-69921587	MYPN:NM_032578	8	138	R01049
chr10	112404213	112404403	chr10:112404213-112404403	RBM20:NM_001134363	1	190	R01049
chr10	112595612	112595750	chr10:112595612-112595750	RBM20:NM_001134363	14	138	R01049
chr10	112769005	112769144	chr10:112769005-112769144	SHOC2:NM_007373	7	139	R01049
chr10	75802807	75802945	chr10:75802807-75802945	VCL:NM_014000	2	138	R01049
chr11	119077128	119077322	chr11:119077128-119077322	CBL:NM_005188	1	194	R01049
chr11	2466329	2466479	chr11:2466329-2466479	KCNQ1:NM_000218	1	150	R01049
chr11	2466479	2466714	chr11:2466479-2466714	KCNQ1:NM_000218	1	235	R01049
chr11	2591852	2591990	chr11:2591852-2591990	KCNQ1:NM_000218	3	138	R01049
chr11	2593222	2593360	chr11:2593222-2593360	KCNQ1:NM_000218	5	138	R01049
chr11	2797168	2797306	chr11:2797168-2797306	KCNQ1:NM_000218	13	138	R01049
chr11	2799167	2799306	chr11:2799167-2799306	KCNQ1:NM_000218	15	139	R01049
chr11	2868997	2869233	chr11:2868997-2869233	KCNQ1:NM_000218	16	236	R01049
chr11	2482873	2483011	chr11:2482873-2483011	KCNQ1:NM_000218	intronic	138	R01049
chr11	47372940	47373056	chr11:47372940-47373056	MYBPC3:NM_000256	2	116	R01049
chr11	47372040	47372179	chr11:47372040-47372179	MYBPC3:NM_000256	3	139	R01049
chr11	47369964	47370103	chr11:47369964-47370103	MYBPC3:NM_000256	6	139	R01049
chr11	47365040	47365178	chr11:47365040-47365178	MYBPC3:NM_000256	13	138	R01049
chr11	47357426	47357564	chr11:47357426-47357564	MYBPC3:NM_000256	25	138	R01049
chr11	47354745	47354884	chr11:47354745-47354884	MYBPC3:NM_000256	29	139	R01049
chr11	47353358	47353496	chr11:47353358-47353496	MYBPC3:NM_000256	33	138	R01049
chr11	123516295	123516458	chr11:123516295-123516458	SCN3B:NM_018400	2	163	R01049
chr11	118015772	118015944	chr11:118015772-118015944	SCN4B:NM_174934	2	172	R01049
chr11	1946268	1946407	chr11:1946268-1946407	TNNT3:NM_006757	5	139	R01049
chr11	1950292	1950431	chr11:1950292-1950431	TNNT3:NM_006757	7	139	R01049
chr11	1955130	1955269	chr11:1955130-1955269	TNNT3:NM_006757	11	139	R01049
chr11	1955549	1955688	chr11:1955549-1955688	TNNT3:NM_006757	12	139	R01049
chr11	1955761	1955900	chr11:1955761-1955900	TNNT3:NM_006757	13	139	R01049
chr11	1958144	1958282	chr11:1958144-1958282	TNNT3:NM_006757	15	138	R01049
chr11	1959626	1959764	chr11:1959626-1959764	TNNT3:NM_006757	16	138	R01049
chr11	1946427	1946565	chr11:1946427-1946565	TNNT3:NM_006757	intronic	138	R01049
chr11	1947636	1947775	chr11:1947636-1947775	TNNT3:NM_006757	intronic	139	R01049
chr11	1957395	1957533	chr11:1957395-1957533	TNNT3:NM_006757	intronic	138	R01049
chr12	22017323	22017461	chr12:22017323-22017461	ABCC9:NM_005691	17	138	R01049
chr12	22015868	22016007	chr12:22015868-22016007	ABCC9:NM_005691	18	139	R01049
chr12	21962768	21962907	chr12:21962768-21962907	ABCC9:NM_005691	35	139	R01049
chr12	2224390	2224540	chr12:2224390-2224540	CACNA1C:NM_000719	2	150	R01049
chr12	2621978	2622150	chr12:2621978-2622150	CACNA1C:NM_000719	9	172	R01049
chr12	2694533	2694671	chr12:2694533-2694671	CACNA1C:NM_000719	17	138	R01049
chr12	2773991	2774156	chr12:2773991-2774156	CACNA1C:NM_000719	35	165	R01049
chr12	2791711	2791849	chr12:2791711-2791849	CACNA1C:NM_000719	43	138	R01049
chr12	25362718	25362856	chr12:25362718-25362856	KRAS:NM_004985	5	138	R01049
chr12	33049443	33049665	chr12:33049443-33049665	PKP2:NM_004572	1	222	R01049
chr12	33021859	33021998	chr12:33021859-33021998	PKP2:NM_004572	4	139	R01049
chr12	32996112	32996251	chr12:32996112-32996251	PKP2:NM_004572	6	139	R01049
chr12	112856853	112856992	chr12:112856853-112856992	PTPN11:NM_002834	1	139	R01049
chr12	98909646	98909796	chr12:98909646-98909796	TMPO:NM_003276	1	150	R01049
chr12	98909796	98909924	chr12:98909796-98909924	TMPO:NM_003276	1	128	R01049
chr14	23876232	23876432	chr14:23876232-23876432	MYH6:NM_002471	3	200	R01049
chr14	23871888	23872027	chr14:23871888-23872027	MYH6:NM_002471	11	139	R01049
chr14	23866718	23866856	chr14:23866718-23866856	MYH6:NM_002471	16	138	R01049
chr14	23866161	23866300	chr14:23866161-23866300	MYH6:NM_002471	18	139	R01049
chr14	23865492	23865630	chr14:23865492-23865630	MYH6:NM_002471	20	138	R01049
chr14	23862875	23863117	chr14:23862875-23863117	MYH6:NM_002471	22	242	R01049
chr14	23859266	23859416	chr14:23859266-23859416	MYH6:NM_002471	26	150	R01049
chr14	23858068	23858264	chr14:23858068-23858264	MYH6:NM_002471	29	196	R01049
chr14	23856967	23857132	chr14:23856967-23857132	MYH6:NM_002471	31	165	R01049
chr14	23900090	23900228	chr14:23900090-23900228	MYH7:NM_000257	10	138	R01049
chr14	23894490	23894628	chr14:23894490-23894628	MYH7:NM_000257	21	138	R01049
chr14	23893116	23893358	chr14:23893116-23893358	MYH7:NM_000257	23	242	R01049
chr14	23892756	23892932	chr14:23892756-23892932	MYH7:NM_000257	24	176	R01049
chr14	23891389	23891534	chr14:23891389-23891534	MYH7:NM_000257	25	145	R01049
chr14	23889054	23889204	chr14:23889054-23889204	MYH7:NM_000257	27	150	R01049
chr14	23887419	23887615	chr14:23887419-23887615	MYH7:NM_000257	30	196	R01049
chr15	35086876	35087014	chr15:35086876-35087014	ACTC1:NM_005159	2	138	R01049
chr15	73660127	73660277	chr15:73660127-73660277	HCN4:NM_005477	1	150	R01049
chr15	73621914	73622132	chr15:73621914-73622132	HCN4:NM_005477	4	218	R01049
chr15	73615122	73615272	chr15:73615122-73615272	HCN4:NM_005477	8	150	R01049
chr15	63335016	63335155	chr15:63335016-63335155	TPM1:NM_001018005	1	139	R01049
chr15	63349181	63349320	chr15:63349181-63349320	TPM1:NM_001018005	3	139	R01049
chr15	63351751	63351890	chr15:63351751-63351890	TPM1:NM_001018005	4	139	R01049
chr15	63353034	63353172	chr15:63353034-63353172	TPM1:NM_001018005	5	138	R01049
chr15	63358027	63358166	chr15:63358027-63358166	TPM1:NM_001018005	10	139	R01049
chr15	63335898	63336037	chr15:63335898-63336037	TPM1:NM_001018005	intronic	139	R01049
chr15	63340771	63340910	chr15:63340771-63340910	TPM1:NM_001018005	intronic	139	R01049
chr17	39925670	39925820	chr17:39925670-39925820	JUP:NM_002230	3	150	R01049
chr17	39925820	39925929	chr17:39925820-39925929	JUP:NM_002230	3	109	R01049
chr17	39920947	39921086	chr17:39920947-39921086	JUP:NM_002230	7	139	R01049
chr17	37821598	37821737	chr17:37821598-37821737	TCAP:NM_003673	1	139	R01049
chr18	28681831	28681969	chr18:28681831-28681969	DSC2:NM_024422	1	138	R01049
chr18	29078168	29078306	chr18:29078168-29078306	DSG2:NM_001943	1	138	R01049
chr18	29115233	29115375	chr18:29115233-29115375	DSG2:NM_001943	10	142	R01049
chr18	29036351	29036490	chr18:29036351-29036490	DSG3:NM_001944	2	139	R01049
chr18	29038996	29039140	chr18:29038996-29039140	DSG3:NM_001944	5	144	R01049
chr18	29045281	29045420	chr18:29045281-29045420	DSG3:NM_001944	10	139	R01049
chr18	33877799	33877963	chr18:33877799-33877963	FHOD3:NM_025135	1	164	R01049
chr18	33935486	33935624	chr18:33935486-33935624	FHOD3:NM_025135	2	138	R01049
chr18	34081859	34081998	chr18:34081859-34081998	FHOD3:NM_025135	4	139	R01049
chr18	34267047	34267185	chr18:34267047-34267185	FHOD3:NM_025135	13	138	R01049
chr18	34323995	34324156	chr18:34323995-34324156	FHOD3:NM_025135	20	161	R01049
chr18	34359383	34359521	chr18:34359383-34359521	FHOD3:NM_025135	25	138	R01049
chr18	34232533	34232683	chr18:34232533-34232683	FHOD3:NM_025135	intronic	150	R01049
chr18	46476182	46476332	chr18:46476182-46476332	intergenic	-	150	R01049
chr18	46476332	46476482	chr18:46476332-46476482	intergenic	-	150	R01049
chr18	46476482	46476632	chr18:46476482-46476632	intergenic	-	150	R01049
chr18	46476632	46476794	chr18:46476632-46476794	intergenic	-	162	R01049
chr19	35521675	35521814	chr19:35521675-35521814	SCN1B:NM_001037	1	139	R01049
chr19	35524853	35525002	chr19:35524853-35525002	SCN1B:NM_001037	3	149	R01049
chr19	41848044	41848183	chr19:41848044-41848183	TGFB1:NM_000660	4	139	R01049
chr19	41838033	41838186	chr19:41838033-41838186	TGFB1:NM_000660	6	153	R01049
chr19	41836957	41837115	chr19:41836957-41837115	TGFB1:NM_000660	7	158	R01049
chr19	55667565	55667704	chr19:55667565-55667704	TNNI3:NM_000363:exon5,TNNI3:NM_000363:intronic,TNNI3:NM_000363	intronic	139	R01049
chr19	55668390	55668529	chr19:55668390-55668529	TNNI3:NM_000363:intronic,TNNI3:NM_000363:exon3,TNNI3:NM_000363	intronic	139	R01049
chr2	220283185	220283335	chr2:220283185-220283335	DES:NM_001927	1	150	R01049
chr2	220283335	220283485	chr2:220283335-220283485	DES:NM_001927	1	150	R01049
chr2	220283485	220283635	chr2:220283485-220283635	DES:NM_001927	1	150	R01049
chr2	220283635	220283762	chr2:220283635-220283762	DES:NM_001927	1	127	R01049
chr2	220285217	220285378	chr2:220285217-220285378	DES:NM_001927	4	161	R01049
chr2	220286062	220286282	chr2:220286062-220286282	DES:NM_001927	6	220	R01049
chr2	39347451	39347589	chr2:39347451-39347589	SOS1:NM_005633	1	138	R01049
chr2	39283843	39284007	chr2:39283843-39284007	SOS1:NM_005633	4	164	R01049
chr2	39281755	39281964	chr2:39281755-39281964	SOS1:NM_005633	5	209	R01049
chr2	39241877	39242016	chr2:39241877-39242016	SOS1:NM_005633	11	139	R01049
chr2	179656792	179656931	chr2:179656792-179656931	TTN:NM_133378	10	139	R01049
chr2	179643956	179644189	chr2:179643956-179644189	TTN:NM_133378	22	233	R01049
chr2	179617810	179617948	chr2:179617810-179617948	TTN:NM_133378	45	138	R01049
chr2	179505936	179506074	chr2:179505936-179506074	TTN:NM_133378	49	138	R01049
chr2	179502052	179502190	chr2:179502052-179502190	TTN:NM_133378	53	138	R01049
chr2	179511762	179511900	chr2:179511762-179511900	TTN:NM_133378	intronic	138	R01049
chr2	179514875	179515014	chr2:179514875-179515014	TTN:NM_133378	intronic	139	R01049
chr2	179531520	179531659	chr2:179531520-179531659	TTN:NM_133378	intronic	139	R01049
chr2	179532337	179532476	chr2:179532337-179532476	TTN:NM_133378	intronic	139	R01049
chr2	179549949	179550088	chr2:179549949-179550088	TTN:NM_133378	intronic	139	R01049
chr2	179550216	179550354	chr2:179550216-179550354	TTN:NM_133378	intronic	138	R01049
chr2	179559525	179559664	chr2:179559525-179559664	TTN:NM_133378	intronic	139	R01049
chr2	179561802	179561941	chr2:179561802-179561941	TTN:NM_133378	intronic	139	R01049
chr20	42788708	42788858	chr20:42788708-42788858	JPH2:NM_020433	2	150	R01049
chr20	42788858	42789047	chr20:42788858-42789047	JPH2:NM_020433	2	189	R01049
chr20	42747135	42747273	chr20:42747135-42747273	JPH2:NM_020433	3	138	R01049
chr20	42744305	42744455	chr20:42744305-42744455	JPH2:NM_020433	4	150	R01049
chr20	42744755	42744905	chr20:42744755-42744905	JPH2:NM_020433	4	150	R01049
chr20	42744905	42745026	chr20:42744905-42745026	JPH2:NM_020433	4	121	R01049
chr20	42743407	42743545	chr20:42743407-42743545	JPH2:NM_020433	5	138	R01049
chr20	30411263	30411402	chr20:30411263-30411402	MYLK2:NM_033118	5	139	R01049
chr20	30419804	30419942	chr20:30419804-30419942	MYLK2:NM_033118	12	138	R01049
chr20	32031117	32031267	chr20:32031117-32031267	SNTA1:NM_003098	1	150	R01049
chr20	32031267	32031426	chr20:32031267-32031426	SNTA1:NM_003098	1	159	R01049
chr20	32000098	32000236	chr20:32000098-32000236	SNTA1:NM_003098	5	138	R01049
chr20	31996507	31996694	chr20:31996507-31996694	SNTA1:NM_003098	7	187	R01049
chr20	44453378	44453517	chr20:44453378-44453517	TNNC2:NM_003279	2	139	R01049
chr22	50962640	50962840	chr22:50962640-50962840	SCO2:NM_005138	2	200	R01049
chr3	32180079	32180219	chr3:32180079-32180219	GPD1L:NM_015141	3	140	R01049
chr3	46904747	46904885	chr3:46904747-46904885	MYL3:NM_000258	1	138	R01049
chr3	38648160	38648301	chr3:38648160-38648301	SCN5A:NM_198056	9	141	R01049
chr3	38647442	38647639	chr3:38647442-38647639	SCN5A:NM_198056	10	197	R01049
chr3	38640406	38640544	chr3:38640406-38640544	SCN5A:NM_198056	13	138	R01049
chr3	38620825	38620986	chr3:38620825-38620986	SCN5A:NM_198056	18	161	R01049
chr3	38618143	38618281	chr3:38618143-38618281	SCN5A:NM_198056	19	138	R01049
chr3	38616788	38616942	chr3:38616788-38616942	SCN5A:NM_198056	20	154	R01049
chr3	38607900	38608073	chr3:38607900-38608073	SCN5A:NM_198056	21	173	R01049
chr3	38603898	38604036	chr3:38603898-38604036	SCN5A:NM_198056	22	138	R01049
chr3	14166630	14166769	chr3:14166630-14166769	TMEM43:NM_024334	1	139	R01049
chr4	113825591	113825729	chr4:113825591-113825729	intergenic	-	138	R01049
chr4	186064513	186064651	chr4:186064513-186064651	SLC25A4:NM_001151	1	138	R01049
chr6	44280818	44281060	chr6:44280818-44281060	AARS2:NM_020745	1	242	R01049
chr6	44273387	44273526	chr6:44273387-44273526	AARS2:NM_020745	10	139	R01049
chr6	44272382	44272554	chr6:44272382-44272554	AARS2:NM_020745	12	172	R01049
chr6	44271918	44272058	chr6:44271918-44272058	AARS2:NM_020745	14	140	R01049
chr6	44270524	44270662	chr6:44270524-44270662	AARS2:NM_020745	17	138	R01049
chr6	44270120	44270258	chr6:44270120-44270258	AARS2:NM_020745	18	138	R01049
chr6	44269783	44269921	chr6:44269783-44269921	AARS2:NM_020745	19	138	R01049
chr6	7542149	7542318	chr6:7542149-7542318	DSP:NM_004415	1	169	R01049
chr6	7574319	7574485	chr6:7574319-7574485	DSP:NM_004415	16	166	R01049
chr7	91570368	91570507	chr7:91570368-91570507	AKAP9:NM_005751	1	139	R01049
chr7	91609556	91609694	chr7:91609556-91609694	AKAP9:NM_005751	3	138	R01049
chr7	91621429	91621568	chr7:91621429-91621568	AKAP9:NM_005751	4	139	R01049
chr7	91623935	91624090	chr7:91623935-91624090	AKAP9:NM_005751	6	155	R01049
chr7	91630162	91630312	chr7:91630162-91630312	AKAP9:NM_005751	8	150	R01049
chr7	91631212	91631362	chr7:91631212-91631362	AKAP9:NM_005751	8	150	R01049
chr7	91631362	91631512	chr7:91631362-91631512	AKAP9:NM_005751	8	150	R01049
chr7	91643533	91643672	chr7:91643533-91643672	AKAP9:NM_005751	10	139	R01049
chr7	91645443	91645581	chr7:91645443-91645581	AKAP9:NM_005751	11	138	R01049
chr7	91651540	91651678	chr7:91651540-91651678	AKAP9:NM_005751	13	138	R01049
chr7	91671964	91672103	chr7:91671964-91672103	AKAP9:NM_005751	20	139	R01049
chr7	91699344	91699520	chr7:91699344-91699520	AKAP9:NM_005751	27	176	R01049
chr7	91706169	91706321	chr7:91706169-91706321	AKAP9:NM_005751	29	152	R01049
chr7	91711836	91711976	chr7:91711836-91711976	AKAP9:NM_005751	32	140	R01049
chr7	91713916	91714055	chr7:91713916-91714055	AKAP9:NM_005751	34	139	R01049
chr7	91739385	91739524	chr7:91739385-91739524	AKAP9:NM_005751	50	139	R01049
chr7	140624365	140624504	chr7:140624365-140624504	BRAF:NM_004333	1	139	R01049
chr7	150674894	150675033	chr7:150674894-150675033	KCNH2:NM_000238	1	139	R01049
chr7	150671799	150672029	chr7:150671799-150672029	KCNH2:NM_000238	2	230	R01049
chr7	150655147	150655297	chr7:150655147-150655297	KCNH2:NM_000238	4	150	R01049
chr7	150644694	150644844	chr7:150644694-150644844	KCNH2:NM_000238	12	150	R01049
chr7	150644844	150644966	chr7:150644844-150644966	KCNH2:NM_000238	12	122	R01049
chr7	150644416	150644602	chr7:150644416-150644602	KCNH2:NM_000238	13	186	R01049
chr7	150643965	150644142	chr7:150643965-150644142	KCNH2:NM_000238	14	177	R01049
chr7	150642453	150642602	chr7:150642453-150642602	KCNH2:NM_000238	15	149	R01049
chr7	150652468	150652607	chr7:150652468-150652607	KCNH2:NM_000238	intronic	139	R01049
chr7	150690892	150691049	chr7:150690892-150691049	NOS3:NM_000603	2	157	R01049
chr7	150692277	150692416	chr7:150692277-150692416	NOS3:NM_000603	3	139	R01049
chr7	150693492	150693640	chr7:150693492-150693640	NOS3:NM_000603	4	148	R01049
chr7	150693851	150694013	chr7:150693851-150694013	NOS3:NM_000603	5	162	R01049
chr7	150698909	150699053	chr7:150698909-150699053	NOS3:NM_000603	13	144	R01049
chr7	150706015	150706153	chr7:150706015-150706153	NOS3:NM_000603	18	138	R01049
chr7	150706486	150706673	chr7:150706486-150706673	NOS3:NM_000603	20	187	R01049
chr7	150707203	150707375	chr7:150707203-150707375	NOS3:NM_000603	21	172	R01049
chr7	150709430	150709569	chr7:150709430-150709569	NOS3:NM_000603	24	139	R01049
chr7	150710319	150710467	chr7:150710319-150710467	NOS3:NM_000603	25	148	R01049
chr7	150710812	150711006	chr7:150710812-150711006	NOS3:NM_000603	26	194	R01049
chr7	150711096	150711257	chr7:150711096-150711257	NOS3:NM_000603	27	161	R01049
chr7	151329120	151329259	chr7:151329120-151329259	PRKAG2:NM_016203	5	139	R01049
chr7	151267215	151267353	chr7:151267215-151267353	PRKAG2:NM_016203	10	138	R01049
chr7	151262381	151262520	chr7:151262381-151262520	PRKAG2:NM_016203	13	139	R01049
chr8	74888517	74888726	chr8:74888517-74888726	TMEM70:NM_017866	1	209	R01049
chr9	108380237	108380376	chr9:108380237-108380376	FKTN:NM_001079802	9	139	R01049
chr9	108382209	108382348	chr9:108382209-108382348	FKTN:NM_001079802	10	139	R01049
chrX	33229345	33229483	chrX:33229345-33229483	DMD:NM_004006	1	138	R01049
chrX	33038217	33038356	chrX:33038217-33038356	DMD:NM_004006	2	139	R01049
chrX	32632420	32632570	chrX:32632420-32632570	DMD:NM_004006	12	150	R01049
chrX	32591631	32591770	chrX:32591631-32591770	DMD:NM_004006	15	139	R01049
chrX	32536074	32536248	chrX:32536074-32536248	DMD:NM_004006	18	174	R01049
chrX	32404427	32404582	chrX:32404427-32404582	DMD:NM_004006	33	155	R01049
chrX	32366515	32366653	chrX:32366515-32366653	DMD:NM_004006	38	138	R01049
chrX	32361251	32361403	chrX:32361251-32361403	DMD:NM_004006	40	152	R01049
chrX	32360217	32360399	chrX:32360217-32360399	DMD:NM_004006	41	182	R01049
chrX	32235033	32235180	chrX:32235033-32235180	DMD:NM_004006	44	147	R01049
chrX	31950197	31950344	chrX:31950197-31950344	DMD:NM_004006	46	147	R01049
chrX	31497091	31497229	chrX:31497091-31497229	DMD:NM_004006	58	138	R01049
chrX	31190428	31190567	chrX:31190428-31190567	DMD:NM_004006	73	139	R01049
chrX	31144705	31144844	chrX:31144705-31144844	DMD:NM_004006	78	139	R01049
chrX	31284867	31285006	chrX:31284867-31285006	DMD:NM_004006	intronic	139	R01049
chrX	153607816	153607955	chrX:153607816-153607955	EMD:NM_000117	1	139	R01049
chrX	153608033	153608171	chrX:153608033-153608171	EMD:NM_000117	2	138	R01049
chrX	153609068	153609207	chrX:153609068-153609207	EMD:NM_000117	5	139	R01049
chrX	100662698	100662891	chrX:100662698-100662891	GLA:NM_000169	1	193	R01049
chrX	33357310	33357448	chrX:33357310-33357448	intergenic	-	138	R01049
chrX	119602923	119603062	chrX:119602923-119603062	LAMP2:NM_002294	1	139	R01049
chrX	119590496	119590634	chrX:119590496-119590634	LAMP2:NM_002294	2	138	R01049
chrX	119576416	119576555	chrX:119576416-119576555	LAMP2:NM_002294	7	139	R01049
chrX	153640181	153640343	chrX:153640181-153640343	TAZ:NM_000116	1	162	R01049
chrX	153642413	153642552	chrX:153642413-153642552	TAZ:NM_000116	5	139	R01049
chrX	153647995	153648134	chrX:153647995-153648134	TAZ:NM_000116	7	139	R01049
chrX	153649223	153649362	chrX:153649223-153649362	TAZ:NM_000116	11	139	R01049
chr1	236849967	236850106	chr1:236849967-236850106	ACTN2:NM_001103	1	139	R01182
chr1	228554101	228554269	chr1:228554101-228554269	intergenic	-	168	R01182
chr1	228555548	228555686	chr1:228555548-228555686	intergenic	-	138	R01182
chr1	228556781	228556919	chr1:228556781-228556919	intergenic	-	138	R01182
chr1	228561604	228561742	chr1:228561604-228561742	intergenic	-	138	R01182
chr1	228565972	228566121	chr1:228565972-228566121	intergenic	-	149	R01182
chr1	228566319	228566496	chr1:228566319-228566496	intergenic	-	177	R01182
chr1	156084860	156085065	chr1:156084860-156085065	LMNA:NM_170707	1	205	R01182
chr1	156100408	156100564	chr1:156100408-156100564	LMNA:NM_170707	2	156	R01182
chr1	156104971	156105110	chr1:156104971-156105110	LMNA:NM_170707	5	139	R01182
chr1	78383615	78383753	chr1:78383615-78383753	NEXN:NM_144573	4	138	R01182
chr1	78398967	78399164	chr1:78398967-78399164	NEXN:NM_144573	10	197	R01182
chr1	78401508	78401729	chr1:78401508-78401729	NEXN:NM_144573	11	221	R01182
chr1	228399485	228399635	chr1:228399485-228399635	OBSCN:NM_052843	2	150	R01182
chr1	228399935	228400085	chr1:228399935-228400085	OBSCN:NM_052843	2	150	R01182
chr1	228465438	228465576	chr1:228465438-228465576	OBSCN:NM_052843	25	138	R01182
chr1	228520893	228521031	chr1:228520893-228521031	OBSCN:NM_052843	58	138	R01182
chr1	228525963	228526101	chr1:228525963-228526101	OBSCN:NM_052843	68	138	R01182
chr1	228526554	228526727	chr1:228526554-228526727	OBSCN:NM_052843	69	173	R01182
chr1	228528425	228528589	chr1:228528425-228528589	OBSCN:NM_052843	72	164	R01182
chr1	228529807	228529946	chr1:228529807-228529946	OBSCN:NM_052843	75	139	R01182
chr1	228539017	228539156	chr1:228539017-228539156	OBSCN:NM_052843	78	139	R01182
chr1	228540638	228540777	chr1:228540638-228540777	OBSCN:NM_052843	79	139	R01182
chr1	237205776	237205915	chr1:237205776-237205915	RYR2:NM_001035	1	139	R01182
chr1	237527596	237527734	chr1:237527596-237527734	RYR2:NM_001035	5	138	R01182
chr1	237655096	237655234	chr1:237655096-237655234	RYR2:NM_001035	18	138	R01182
chr1	237821214	237821352	chr1:237821214-237821352	RYR2:NM_001035	54	138	R01182
chr1	237823260	237823399	chr1:237823260-237823399	RYR2:NM_001035	55	139	R01182
chr10	18430057	18430196	chr10:18430057-18430196	intergenic	-	139	R01182
chr10	88439124	88439275	chr10:88439124-88439275	LDB3:NM_001080116	2	151	R01182
chr10	88476084	88476234	chr10:88476084-88476234	LDB3:NM_001080116	9	150	R01182
chr10	69921449	69921587	chr10:69921449-69921587	MYPN:NM_032578	8	138	R01182
chr10	112404213	112404403	chr10:112404213-112404403	RBM20:NM_001134363	1	190	R01182
chr10	112595612	112595750	chr10:112595612-112595750	RBM20:NM_001134363	14	138	R01182
chr10	75802807	75802945	chr10:75802807-75802945	VCL:NM_014000	2	138	R01182
chr11	2466329	2466479	chr11:2466329-2466479	KCNQ1:NM_000218	1	150	R01182
chr11	2466479	2466714	chr11:2466479-2466714	KCNQ1:NM_000218	1	235	R01182
chr11	2593222	2593360	chr11:2593222-2593360	KCNQ1:NM_000218	5	138	R01182
chr11	47372040	47372179	chr11:47372040-47372179	MYBPC3:NM_000256	3	139	R01182
chr11	47369964	47370103	chr11:47369964-47370103	MYBPC3:NM_000256	6	139	R01182
chr11	47365040	47365178	chr11:47365040-47365178	MYBPC3:NM_000256	13	138	R01182
chr11	47357426	47357564	chr11:47357426-47357564	MYBPC3:NM_000256	25	138	R01182
chr11	1955130	1955269	chr11:1955130-1955269	TNNT3:NM_006757	11	139	R01182
chr11	1959626	1959764	chr11:1959626-1959764	TNNT3:NM_006757	16	138	R01182
chr11	1946427	1946565	chr11:1946427-1946565	TNNT3:NM_006757	intronic	138	R01182
chr12	22015868	22016007	chr12:22015868-22016007	ABCC9:NM_005691	18	139	R01182
chr12	2621978	2622150	chr12:2621978-2622150	CACNA1C:NM_000719	9	172	R01182
chr12	25362718	25362856	chr12:25362718-25362856	KRAS:NM_004985	5	138	R01182
chr12	32996112	32996251	chr12:32996112-32996251	PKP2:NM_004572	6	139	R01182
chr12	112856853	112856992	chr12:112856853-112856992	PTPN11:NM_002834	1	139	R01182
chr12	98909646	98909796	chr12:98909646-98909796	TMPO:NM_003276	1	150	R01182
chr12	98909796	98909924	chr12:98909796-98909924	TMPO:NM_003276	1	128	R01182
chr14	23865492	23865630	chr14:23865492-23865630	MYH6:NM_002471	20	138	R01182
chr14	23859266	23859416	chr14:23859266-23859416	MYH6:NM_002471	26	150	R01182
chr14	23858068	23858264	chr14:23858068-23858264	MYH6:NM_002471	29	196	R01182
chr15	63335016	63335155	chr15:63335016-63335155	TPM1:NM_001018005	1	139	R01182
chr15	63349181	63349320	chr15:63349181-63349320	TPM1:NM_001018005	3	139	R01182
chr15	63340771	63340910	chr15:63340771-63340910	TPM1:NM_001018005	intronic	139	R01182
chr18	28681831	28681969	chr18:28681831-28681969	DSC2:NM_024422	1	138	R01182
chr18	29078168	29078306	chr18:29078168-29078306	DSG2:NM_001943	1	138	R01182
chr18	29036351	29036490	chr18:29036351-29036490	DSG3:NM_001944	2	139	R01182
chr18	34267047	34267185	chr18:34267047-34267185	FHOD3:NM_025135	13	138	R01182
chr18	46476482	46476632	chr18:46476482-46476632	intergenic	-	150	R01182
chr18	46476632	46476794	chr18:46476632-46476794	intergenic	-	162	R01182
chr19	35521675	35521814	chr19:35521675-35521814	SCN1B:NM_001037	1	139	R01182
chr19	35524853	35525002	chr19:35524853-35525002	SCN1B:NM_001037	3	149	R01182
chr19	41838033	41838186	chr19:41838033-41838186	TGFB1:NM_000660	6	153	R01182
chr19	41836957	41837115	chr19:41836957-41837115	TGFB1:NM_000660	7	158	R01182
chr19	55667565	55667704	chr19:55667565-55667704	TNNI3:NM_000363:exon5,TNNI3:NM_000363:intronic,TNNI3:NM_000363	intronic	139	R01182
chr2	220283485	220283635	chr2:220283485-220283635	DES:NM_001927	1	150	R01182
chr2	220283635	220283762	chr2:220283635-220283762	DES:NM_001927	1	127	R01182
chr2	220285217	220285378	chr2:220285217-220285378	DES:NM_001927	4	161	R01182
chr2	39347451	39347589	chr2:39347451-39347589	SOS1:NM_005633	1	138	R01182
chr2	39241877	39242016	chr2:39241877-39242016	SOS1:NM_005633	11	139	R01182
chr2	179656792	179656931	chr2:179656792-179656931	TTN:NM_133378	10	139	R01182
chr2	179505936	179506074	chr2:179505936-179506074	TTN:NM_133378	49	138	R01182
chr2	179511762	179511900	chr2:179511762-179511900	TTN:NM_133378	intronic	138	R01182
chr2	179531520	179531659	chr2:179531520-179531659	TTN:NM_133378	intronic	139	R01182
chr2	179549949	179550088	chr2:179549949-179550088	TTN:NM_133378	intronic	139	R01182
chr20	42744905	42745026	chr20:42744905-42745026	JPH2:NM_020433	4	121	R01182
chr20	32031117	32031267	chr20:32031117-32031267	SNTA1:NM_003098	1	150	R01182
chr20	32031267	32031426	chr20:32031267-32031426	SNTA1:NM_003098	1	159	R01182
chr20	31996507	31996694	chr20:31996507-31996694	SNTA1:NM_003098	7	187	R01182
chr20	44453378	44453517	chr20:44453378-44453517	TNNC2:NM_003279	2	139	R01182
chr22	50962640	50962840	chr22:50962640-50962840	SCO2:NM_005138	2	200	R01182
chr3	38648160	38648301	chr3:38648160-38648301	SCN5A:NM_198056	9	141	R01182
chr3	38640406	38640544	chr3:38640406-38640544	SCN5A:NM_198056	13	138	R01182
chr4	113825591	113825729	chr4:113825591-113825729	intergenic	-	138	R01182
chr4	186064513	186064651	chr4:186064513-186064651	SLC25A4:NM_001151	1	138	R01182
chr6	44280818	44281060	chr6:44280818-44281060	AARS2:NM_020745	1	242	R01182
chr6	44270120	44270258	chr6:44270120-44270258	AARS2:NM_020745	18	138	R01182
chr6	7542149	7542318	chr6:7542149-7542318	DSP:NM_004415	1	169	R01182
chr7	91570368	91570507	chr7:91570368-91570507	AKAP9:NM_005751	1	139	R01182
chr7	91609556	91609694	chr7:91609556-91609694	AKAP9:NM_005751	3	138	R01182
chr7	91623935	91624090	chr7:91623935-91624090	AKAP9:NM_005751	6	155	R01182
chr7	91630162	91630312	chr7:91630162-91630312	AKAP9:NM_005751	8	150	R01182
chr7	91645443	91645581	chr7:91645443-91645581	AKAP9:NM_005751	11	138	R01182
chr7	91699344	91699520	chr7:91699344-91699520	AKAP9:NM_005751	27	176	R01182
chr7	91706169	91706321	chr7:91706169-91706321	AKAP9:NM_005751	29	152	R01182
chr7	91711836	91711976	chr7:91711836-91711976	AKAP9:NM_005751	32	140	R01182
chr7	140624365	140624504	chr7:140624365-140624504	BRAF:NM_004333	1	139	R01182
chr7	150674894	150675033	chr7:150674894-150675033	KCNH2:NM_000238	1	139	R01182
chr7	150671799	150672029	chr7:150671799-150672029	KCNH2:NM_000238	2	230	R01182
chr7	150644844	150644966	chr7:150644844-150644966	KCNH2:NM_000238	12	122	R01182
chr7	150690892	150691049	chr7:150690892-150691049	NOS3:NM_000603	2	157	R01182
chr7	150692277	150692416	chr7:150692277-150692416	NOS3:NM_000603	3	139	R01182
chr7	150693492	150693640	chr7:150693492-150693640	NOS3:NM_000603	4	148	R01182
chr7	150693851	150694013	chr7:150693851-150694013	NOS3:NM_000603	5	162	R01182
chr7	150706015	150706153	chr7:150706015-150706153	NOS3:NM_000603	18	138	R01182
chr7	150707203	150707375	chr7:150707203-150707375	NOS3:NM_000603	21	172	R01182
chr7	150710319	150710467	chr7:150710319-150710467	NOS3:NM_000603	25	148	R01182
chr7	150710812	150711006	chr7:150710812-150711006	NOS3:NM_000603	26	194	R01182
chr7	151329120	151329259	chr7:151329120-151329259	PRKAG2:NM_016203	5	139	R01182
chr7	151267215	151267353	chr7:151267215-151267353	PRKAG2:NM_016203	10	138	R01182
chr7	151262381	151262520	chr7:151262381-151262520	PRKAG2:NM_016203	13	139	R01182
chr8	74888517	74888726	chr8:74888517-74888726	TMEM70:NM_017866	1	209	R01182
chrX	33038217	33038356	chrX:33038217-33038356	DMD:NM_004006	2	139	R01182
chrX	32536074	32536248	chrX:32536074-32536248	DMD:NM_004006	18	174	R01182
chrX	153608033	153608171	chrX:153608033-153608171	EMD:NM_000117	2	138	R01182
chrX	119590496	119590634	chrX:119590496-119590634	LAMP2:NM_002294	2	138	R01182
chrX	153642413	153642552	chrX:153642413-153642552	TAZ:NM_000116	5	139	R01182
chr1	236849967	236850106	chr1:236849967-236850106	ACTN2:NM_001103	1	139	R01183
chr1	236917245	236917383	chr1:236917245-236917383	ACTN2:NM_001103	16	138	R01183
chr1	156108815	156108953	chr1:156108815-156108953	intergenic	-	138	R01183
chr1	228554101	228554269	chr1:228554101-228554269	intergenic	-	168	R01183
chr1	228555548	228555686	chr1:228555548-228555686	intergenic	-	138	R01183
chr1	228561604	228561742	chr1:228561604-228561742	intergenic	-	138	R01183
chr1	228565972	228566121	chr1:228565972-228566121	intergenic	-	149	R01183
chr1	228566319	228566496	chr1:228566319-228566496	intergenic	-	177	R01183
chr1	156084710	156084860	chr1:156084710-156084860	LMNA:NM_170707	1	150	R01183
chr1	156084860	156085065	chr1:156084860-156085065	LMNA:NM_170707	1	205	R01183
chr1	156100408	156100564	chr1:156100408-156100564	LMNA:NM_170707	2	156	R01183
chr1	156104971	156105110	chr1:156104971-156105110	LMNA:NM_170707	5	139	R01183
chr1	78383615	78383753	chr1:78383615-78383753	NEXN:NM_144573	4	138	R01183
chr1	78392401	78392577	chr1:78392401-78392577	NEXN:NM_144573	8	176	R01183
chr1	78398967	78399164	chr1:78398967-78399164	NEXN:NM_144573	10	197	R01183
chr1	78401508	78401729	chr1:78401508-78401729	NEXN:NM_144573	11	221	R01183
chr1	228399485	228399635	chr1:228399485-228399635	OBSCN:NM_052843	2	150	R01183
chr1	228399635	228399785	chr1:228399635-228399785	OBSCN:NM_052843	2	150	R01183
chr1	228399785	228399935	chr1:228399785-228399935	OBSCN:NM_052843	2	150	R01183
chr1	228399935	228400085	chr1:228399935-228400085	OBSCN:NM_052843	2	150	R01183
chr1	228465438	228465576	chr1:228465438-228465576	OBSCN:NM_052843	25	138	R01183
chr1	228522160	228522298	chr1:228522160-228522298	OBSCN:NM_052843	60	138	R01183
chr1	228526554	228526727	chr1:228526554-228526727	OBSCN:NM_052843	69	173	R01183
chr1	228528425	228528589	chr1:228528425-228528589	OBSCN:NM_052843	72	164	R01183
chr1	228529807	228529946	chr1:228529807-228529946	OBSCN:NM_052843	75	139	R01183
chr1	228539017	228539156	chr1:228539017-228539156	OBSCN:NM_052843	78	139	R01183
chr1	228540638	228540777	chr1:228540638-228540777	OBSCN:NM_052843	79	139	R01183
chr1	237205776	237205915	chr1:237205776-237205915	RYR2:NM_001035	1	139	R01183
chr1	237527596	237527734	chr1:237527596-237527734	RYR2:NM_001035	5	138	R01183
chr1	237655096	237655234	chr1:237655096-237655234	RYR2:NM_001035	18	138	R01183
chr1	237821214	237821352	chr1:237821214-237821352	RYR2:NM_001035	54	138	R01183
chr1	237823260	237823399	chr1:237823260-237823399	RYR2:NM_001035	55	139	R01183
chr1	237896961	237897100	chr1:237896961-237897100	RYR2:NM_001035	79	139	R01183
chr1	237905553	237905692	chr1:237905553-237905692	RYR2:NM_001035	80	139	R01183
chr1	237958541	237958679	chr1:237958541-237958679	RYR2:NM_001035	96	138	R01183
chr1	237991644	237991782	chr1:237991644-237991782	RYR2:NM_001035	102	138	R01183
chr1	201333395	201333534	chr1:201333395-201333534	TNNT2:NM_001001430	10	139	R01183
chr10	92678887	92679026	chr10:92678887-92679026	ANKRD1:NM_014391	3	139	R01183
chr10	88439124	88439275	chr10:88439124-88439275	LDB3:NM_001080116	2	151	R01183
chr10	88476084	88476234	chr10:88476084-88476234	LDB3:NM_001080116	9	150	R01183
chr10	88492619	88492758	chr10:88492619-88492758	LDB3:NM_001080116	13	139	R01183
chr10	69921449	69921587	chr10:69921449-69921587	MYPN:NM_032578	8	138	R01183
chr10	112404213	112404403	chr10:112404213-112404403	RBM20:NM_001134363	1	190	R01183
chr10	112595612	112595750	chr10:112595612-112595750	RBM20:NM_001134363	14	138	R01183
chr10	112769005	112769144	chr10:112769005-112769144	SHOC2:NM_007373	7	139	R01183
chr10	75802807	75802945	chr10:75802807-75802945	VCL:NM_014000	2	138	R01183
chr11	2466329	2466479	chr11:2466329-2466479	KCNQ1:NM_000218	1	150	R01183
chr11	2593222	2593360	chr11:2593222-2593360	KCNQ1:NM_000218	5	138	R01183
chr11	2482873	2483011	chr11:2482873-2483011	KCNQ1:NM_000218	intronic	138	R01183
chr11	47372040	47372179	chr11:47372040-47372179	MYBPC3:NM_000256	3	139	R01183
chr11	47365040	47365178	chr11:47365040-47365178	MYBPC3:NM_000256	13	138	R01183
chr11	47357426	47357564	chr11:47357426-47357564	MYBPC3:NM_000256	25	138	R01183
chr11	118015772	118015944	chr11:118015772-118015944	SCN4B:NM_174934	2	172	R01183
chr11	1958144	1958282	chr11:1958144-1958282	TNNT3:NM_006757	15	138	R01183
chr11	1959626	1959764	chr11:1959626-1959764	TNNT3:NM_006757	16	138	R01183
chr11	1946427	1946565	chr11:1946427-1946565	TNNT3:NM_006757	intronic	138	R01183
chr12	22017323	22017461	chr12:22017323-22017461	ABCC9:NM_005691	17	138	R01183
chr12	22015868	22016007	chr12:22015868-22016007	ABCC9:NM_005691	18	139	R01183
chr12	2621978	2622150	chr12:2621978-2622150	CACNA1C:NM_000719	9	172	R01183
chr12	2694533	2694671	chr12:2694533-2694671	CACNA1C:NM_000719	17	138	R01183
chr12	25362718	25362856	chr12:25362718-25362856	KRAS:NM_004985	5	138	R01183
chr12	33021859	33021998	chr12:33021859-33021998	PKP2:NM_004572	4	139	R01183
chr12	32996112	32996251	chr12:32996112-32996251	PKP2:NM_004572	6	139	R01183
chr12	98909646	98909796	chr12:98909646-98909796	TMPO:NM_003276	1	150	R01183
chr12	98909796	98909924	chr12:98909796-98909924	TMPO:NM_003276	1	128	R01183
chr12	98925458	98925616	chr12:98925458-98925616	TMPO:NM_003276	3	158	R01183
chr14	23866718	23866856	chr14:23866718-23866856	MYH6:NM_002471	16	138	R01183
chr14	23865492	23865630	chr14:23865492-23865630	MYH6:NM_002471	20	138	R01183
chr14	23858068	23858264	chr14:23858068-23858264	MYH6:NM_002471	29	196	R01183
chr15	63335016	63335155	chr15:63335016-63335155	TPM1:NM_001018005	1	139	R01183
chr15	63349181	63349320	chr15:63349181-63349320	TPM1:NM_001018005	3	139	R01183
chr15	63351751	63351890	chr15:63351751-63351890	TPM1:NM_001018005	4	139	R01183
chr15	63340771	63340910	chr15:63340771-63340910	TPM1:NM_001018005	intronic	139	R01183
chr17	39925670	39925820	chr17:39925670-39925820	JUP:NM_002230	3	150	R01183
chr17	39925820	39925929	chr17:39925820-39925929	JUP:NM_002230	3	109	R01183
chr18	28681831	28681969	chr18:28681831-28681969	DSC2:NM_024422	1	138	R01183
chr18	29078168	29078306	chr18:29078168-29078306	DSG2:NM_001943	1	138	R01183
chr18	29036351	29036490	chr18:29036351-29036490	DSG3:NM_001944	2	139	R01183
chr18	29045281	29045420	chr18:29045281-29045420	DSG3:NM_001944	10	139	R01183
chr18	34081859	34081998	chr18:34081859-34081998	FHOD3:NM_025135	4	139	R01183
chr18	34267047	34267185	chr18:34267047-34267185	FHOD3:NM_025135	13	138	R01183
chr18	34323995	34324156	chr18:34323995-34324156	FHOD3:NM_025135	20	161	R01183
chr18	46476482	46476632	chr18:46476482-46476632	intergenic	-	150	R01183
chr18	46476632	46476794	chr18:46476632-46476794	intergenic	-	162	R01183
chr19	35521675	35521814	chr19:35521675-35521814	SCN1B:NM_001037	1	139	R01183
chr19	35524853	35525002	chr19:35524853-35525002	SCN1B:NM_001037	3	149	R01183
chr19	41838033	41838186	chr19:41838033-41838186	TGFB1:NM_000660	6	153	R01183
chr19	41836957	41837115	chr19:41836957-41837115	TGFB1:NM_000660	7	158	R01183
chr19	55667565	55667704	chr19:55667565-55667704	TNNI3:NM_000363:exon5,TNNI3:NM_000363:intronic,TNNI3:NM_000363	intronic	139	R01183
chr2	220283185	220283335	chr2:220283185-220283335	DES:NM_001927	1	150	R01183
chr2	220283335	220283485	chr2:220283335-220283485	DES:NM_001927	1	150	R01183
chr2	220283485	220283635	chr2:220283485-220283635	DES:NM_001927	1	150	R01183
chr2	220283635	220283762	chr2:220283635-220283762	DES:NM_001927	1	127	R01183
chr2	220285217	220285378	chr2:220285217-220285378	DES:NM_001927	4	161	R01183
chr2	39347451	39347589	chr2:39347451-39347589	SOS1:NM_005633	1	138	R01183
chr2	39283843	39284007	chr2:39283843-39284007	SOS1:NM_005633	4	164	R01183
chr2	39241877	39242016	chr2:39241877-39242016	SOS1:NM_005633	11	139	R01183
chr2	179656792	179656931	chr2:179656792-179656931	TTN:NM_133378	10	139	R01183
chr2	179643956	179644189	chr2:179643956-179644189	TTN:NM_133378	22	233	R01183
chr2	179505936	179506074	chr2:179505936-179506074	TTN:NM_133378	49	138	R01183
chr2	179502052	179502190	chr2:179502052-179502190	TTN:NM_133378	53	138	R01183
chr2	179511762	179511900	chr2:179511762-179511900	TTN:NM_133378	intronic	138	R01183
chr2	179514875	179515014	chr2:179514875-179515014	TTN:NM_133378	intronic	139	R01183
chr2	179549949	179550088	chr2:179549949-179550088	TTN:NM_133378	intronic	139	R01183
chr2	179559525	179559664	chr2:179559525-179559664	TTN:NM_133378	intronic	139	R01183
chr2	179563536	179563675	chr2:179563536-179563675	TTN:NM_133378	intronic	139	R01183
chr20	42788708	42788858	chr20:42788708-42788858	JPH2:NM_020433	2	150	R01183
chr20	42744905	42745026	chr20:42744905-42745026	JPH2:NM_020433	4	121	R01183
chr20	32031117	32031267	chr20:32031117-32031267	SNTA1:NM_003098	1	150	R01183
chr20	32031267	32031426	chr20:32031267-32031426	SNTA1:NM_003098	1	159	R01183
chr20	31996507	31996694	chr20:31996507-31996694	SNTA1:NM_003098	7	187	R01183
chr20	44453378	44453517	chr20:44453378-44453517	TNNC2:NM_003279	2	139	R01183
chr22	50962640	50962840	chr22:50962640-50962840	SCO2:NM_005138	2	200	R01183
chr3	38648160	38648301	chr3:38648160-38648301	SCN5A:NM_198056	9	141	R01183
chr3	38640406	38640544	chr3:38640406-38640544	SCN5A:NM_198056	13	138	R01183
chr3	14166630	14166769	chr3:14166630-14166769	TMEM43:NM_024334	1	139	R01183
chr4	113825591	113825729	chr4:113825591-113825729	intergenic	-	138	R01183
chr4	186064513	186064651	chr4:186064513-186064651	SLC25A4:NM_001151	1	138	R01183
chr6	44280818	44281060	chr6:44280818-44281060	AARS2:NM_020745	1	242	R01183
chr6	44269783	44269921	chr6:44269783-44269921	AARS2:NM_020745	19	138	R01183
chr6	7542149	7542318	chr6:7542149-7542318	DSP:NM_004415	1	169	R01183
chr7	91570368	91570507	chr7:91570368-91570507	AKAP9:NM_005751	1	139	R01183
chr7	91609556	91609694	chr7:91609556-91609694	AKAP9:NM_005751	3	138	R01183
chr7	91623935	91624090	chr7:91623935-91624090	AKAP9:NM_005751	6	155	R01183
chr7	91630162	91630312	chr7:91630162-91630312	AKAP9:NM_005751	8	150	R01183
chr7	91645443	91645581	chr7:91645443-91645581	AKAP9:NM_005751	11	138	R01183
chr7	91651540	91651678	chr7:91651540-91651678	AKAP9:NM_005751	13	138	R01183
chr7	91699344	91699520	chr7:91699344-91699520	AKAP9:NM_005751	27	176	R01183
chr7	91706169	91706321	chr7:91706169-91706321	AKAP9:NM_005751	29	152	R01183
chr7	91711836	91711976	chr7:91711836-91711976	AKAP9:NM_005751	32	140	R01183
chr7	91727406	91727545	chr7:91727406-91727545	AKAP9:NM_005751	43	139	R01183
chr7	91739385	91739524	chr7:91739385-91739524	AKAP9:NM_005751	50	139	R01183
chr7	140624365	140624504	chr7:140624365-140624504	BRAF:NM_004333	1	139	R01183
chr7	150674894	150675033	chr7:150674894-150675033	KCNH2:NM_000238	1	139	R01183
chr7	150652468	150652607	chr7:150652468-150652607	KCNH2:NM_000238	intronic	139	R01183
chr7	150690892	150691049	chr7:150690892-150691049	NOS3:NM_000603	2	157	R01183
chr7	150692277	150692416	chr7:150692277-150692416	NOS3:NM_000603	3	139	R01183
chr7	150693492	150693640	chr7:150693492-150693640	NOS3:NM_000603	4	148	R01183
chr7	150693851	150694013	chr7:150693851-150694013	NOS3:NM_000603	5	162	R01183
chr7	150698909	150699053	chr7:150698909-150699053	NOS3:NM_000603	13	144	R01183
chr7	150706015	150706153	chr7:150706015-150706153	NOS3:NM_000603	18	138	R01183
chr7	150709430	150709569	chr7:150709430-150709569	NOS3:NM_000603	24	139	R01183
chr7	150710812	150711006	chr7:150710812-150711006	NOS3:NM_000603	26	194	R01183
chr7	151329120	151329259	chr7:151329120-151329259	PRKAG2:NM_016203	5	139	R01183
chr7	151267215	151267353	chr7:151267215-151267353	PRKAG2:NM_016203	10	138	R01183
chr7	151262381	151262520	chr7:151262381-151262520	PRKAG2:NM_016203	13	139	R01183
chr9	108380237	108380376	chr9:108380237-108380376	FKTN:NM_001079802	9	139	R01183
chr9	108382209	108382348	chr9:108382209-108382348	FKTN:NM_001079802	10	139	R01183
chrX	33038217	33038356	chrX:33038217-33038356	DMD:NM_004006	2	139	R01183
chrX	32591631	32591770	chrX:32591631-32591770	DMD:NM_004006	15	139	R01183
chrX	32536074	32536248	chrX:32536074-32536248	DMD:NM_004006	18	174	R01183
chrX	32404427	32404582	chrX:32404427-32404582	DMD:NM_004006	33	155	R01183
chrX	32366515	32366653	chrX:32366515-32366653	DMD:NM_004006	38	138	R01183
chrX	32360217	32360399	chrX:32360217-32360399	DMD:NM_004006	41	182	R01183
chrX	32235033	32235180	chrX:32235033-32235180	DMD:NM_004006	44	147	R01183
chrX	31950197	31950344	chrX:31950197-31950344	DMD:NM_004006	46	147	R01183
chrX	153608033	153608171	chrX:153608033-153608171	EMD:NM_000117	2	138	R01183
chrX	119602923	119603062	chrX:119602923-119603062	LAMP2:NM_002294	1	139	R01183
chrX	119590496	119590634	chrX:119590496-119590634	LAMP2:NM_002294	2	138	R01183
chrX	153642413	153642552	chrX:153642413-153642552	TAZ:NM_000116	5	139	R01183
chr1	156108815	156108953	chr1:156108815-156108953	intergenic	-	138	R01184
chr1	228554101	228554269	chr1:228554101-228554269	intergenic	-	168	R01184
chr1	228561604	228561742	chr1:228561604-228561742	intergenic	-	138	R01184
chr1	228565972	228566121	chr1:228565972-228566121	intergenic	-	149	R01184
chr1	228566319	228566496	chr1:228566319-228566496	intergenic	-	177	R01184
chr1	156084860	156085065	chr1:156084860-156085065	LMNA:NM_170707	1	205	R01184
chr1	156100408	156100564	chr1:156100408-156100564	LMNA:NM_170707	2	156	R01184
chr1	78383615	78383753	chr1:78383615-78383753	NEXN:NM_144573	4	138	R01184
chr1	78392401	78392577	chr1:78392401-78392577	NEXN:NM_144573	8	176	R01184
chr1	78398967	78399164	chr1:78398967-78399164	NEXN:NM_144573	10	197	R01184
chr1	78401508	78401729	chr1:78401508-78401729	NEXN:NM_144573	11	221	R01184
chr1	228399485	228399635	chr1:228399485-228399635	OBSCN:NM_052843	2	150	R01184
chr1	228399635	228399785	chr1:228399635-228399785	OBSCN:NM_052843	2	150	R01184
chr1	228399935	228400085	chr1:228399935-228400085	OBSCN:NM_052843	2	150	R01184
chr1	228465438	228465576	chr1:228465438-228465576	OBSCN:NM_052843	25	138	R01184
chr1	228526554	228526727	chr1:228526554-228526727	OBSCN:NM_052843	69	173	R01184
chr1	228529807	228529946	chr1:228529807-228529946	OBSCN:NM_052843	75	139	R01184
chr1	228539017	228539156	chr1:228539017-228539156	OBSCN:NM_052843	78	139	R01184
chr1	228540638	228540777	chr1:228540638-228540777	OBSCN:NM_052843	79	139	R01184
chr1	237205776	237205915	chr1:237205776-237205915	RYR2:NM_001035	1	139	R01184
chr1	237519206	237519344	chr1:237519206-237519344	RYR2:NM_001035	4	138	R01184
chr1	237655096	237655234	chr1:237655096-237655234	RYR2:NM_001035	18	138	R01184
chr1	237823260	237823399	chr1:237823260-237823399	RYR2:NM_001035	55	139	R01184
chr1	237831151	237831290	chr1:237831151-237831290	RYR2:NM_001035	58	139	R01184
chr1	237875022	237875160	chr1:237875022-237875160	RYR2:NM_001035	71	138	R01184
chr1	237991644	237991782	chr1:237991644-237991782	RYR2:NM_001035	102	138	R01184
chr1	201331026	201331165	chr1:201331026-201331165	TNNT2:NM_001001430	13	139	R01184
chr10	92678887	92679026	chr10:92678887-92679026	ANKRD1:NM_014391	3	139	R01184
chr10	88439124	88439275	chr10:88439124-88439275	LDB3:NM_001080116	2	151	R01184
chr10	88476084	88476234	chr10:88476084-88476234	LDB3:NM_001080116	9	150	R01184
chr10	69921449	69921587	chr10:69921449-69921587	MYPN:NM_032578	8	138	R01184
chr10	112404213	112404403	chr10:112404213-112404403	RBM20:NM_001134363	1	190	R01184
chr10	112595612	112595750	chr10:112595612-112595750	RBM20:NM_001134363	14	138	R01184
chr10	75802807	75802945	chr10:75802807-75802945	VCL:NM_014000	2	138	R01184
chr11	2466329	2466479	chr11:2466329-2466479	KCNQ1:NM_000218	1	150	R01184
chr11	2466479	2466714	chr11:2466479-2466714	KCNQ1:NM_000218	1	235	R01184
chr11	2482873	2483011	chr11:2482873-2483011	KCNQ1:NM_000218	intronic	138	R01184
chr11	47372040	47372179	chr11:47372040-47372179	MYBPC3:NM_000256	3	139	R01184
chr11	47369964	47370103	chr11:47369964-47370103	MYBPC3:NM_000256	6	139	R01184
chr11	47357426	47357564	chr11:47357426-47357564	MYBPC3:NM_000256	25	138	R01184
chr11	47354745	47354884	chr11:47354745-47354884	MYBPC3:NM_000256	29	139	R01184
chr11	1955130	1955269	chr11:1955130-1955269	TNNT3:NM_006757	11	139	R01184
chr11	1946427	1946565	chr11:1946427-1946565	TNNT3:NM_006757	intronic	138	R01184
chr12	22017323	22017461	chr12:22017323-22017461	ABCC9:NM_005691	17	138	R01184
chr12	2621978	2622150	chr12:2621978-2622150	CACNA1C:NM_000719	9	172	R01184
chr12	2791711	2791849	chr12:2791711-2791849	CACNA1C:NM_000719	43	138	R01184
chr12	25362718	25362856	chr12:25362718-25362856	KRAS:NM_004985	5	138	R01184
chr12	33021859	33021998	chr12:33021859-33021998	PKP2:NM_004572	4	139	R01184
chr12	32996112	32996251	chr12:32996112-32996251	PKP2:NM_004572	6	139	R01184
chr14	23866718	23866856	chr14:23866718-23866856	MYH6:NM_002471	16	138	R01184
chr14	23865492	23865630	chr14:23865492-23865630	MYH6:NM_002471	20	138	R01184
chr15	63335016	63335155	chr15:63335016-63335155	TPM1:NM_001018005	1	139	R01184
chr15	63349181	63349320	chr15:63349181-63349320	TPM1:NM_001018005	3	139	R01184
chr15	63351751	63351890	chr15:63351751-63351890	TPM1:NM_001018005	4	139	R01184
chr15	63358027	63358166	chr15:63358027-63358166	TPM1:NM_001018005	10	139	R01184
chr15	63340771	63340910	chr15:63340771-63340910	TPM1:NM_001018005	intronic	139	R01184
chr18	28681831	28681969	chr18:28681831-28681969	DSC2:NM_024422	1	138	R01184
chr18	29078168	29078306	chr18:29078168-29078306	DSG2:NM_001943	1	138	R01184
chr18	29115233	29115375	chr18:29115233-29115375	DSG2:NM_001943	10	142	R01184
chr18	29036351	29036490	chr18:29036351-29036490	DSG3:NM_001944	2	139	R01184
chr18	34081859	34081998	chr18:34081859-34081998	FHOD3:NM_025135	4	139	R01184
chr18	34267047	34267185	chr18:34267047-34267185	FHOD3:NM_025135	13	138	R01184
chr18	46476482	46476632	chr18:46476482-46476632	intergenic	-	150	R01184
chr18	46476632	46476794	chr18:46476632-46476794	intergenic	-	162	R01184
chr19	35521675	35521814	chr19:35521675-35521814	SCN1B:NM_001037	1	139	R01184
chr19	41838033	41838186	chr19:41838033-41838186	TGFB1:NM_000660	6	153	R01184
chr19	41836957	41837115	chr19:41836957-41837115	TGFB1:NM_000660	7	158	R01184
chr19	55667565	55667704	chr19:55667565-55667704	TNNI3:NM_000363:exon5,TNNI3:NM_000363:intronic,TNNI3:NM_000363	intronic	139	R01184
chr2	220283485	220283635	chr2:220283485-220283635	DES:NM_001927	1	150	R01184
chr2	220283635	220283762	chr2:220283635-220283762	DES:NM_001927	1	127	R01184
chr2	220285217	220285378	chr2:220285217-220285378	DES:NM_001927	4	161	R01184
chr2	39347451	39347589	chr2:39347451-39347589	SOS1:NM_005633	1	138	R01184
chr2	39241877	39242016	chr2:39241877-39242016	SOS1:NM_005633	11	139	R01184
chr2	179656792	179656931	chr2:179656792-179656931	TTN:NM_133378	10	139	R01184
chr2	179643956	179644189	chr2:179643956-179644189	TTN:NM_133378	22	233	R01184
chr2	179617810	179617948	chr2:179617810-179617948	TTN:NM_133378	45	138	R01184
chr2	179505936	179506074	chr2:179505936-179506074	TTN:NM_133378	49	138	R01184
chr2	179502052	179502190	chr2:179502052-179502190	TTN:NM_133378	53	138	R01184
chr2	179511762	179511900	chr2:179511762-179511900	TTN:NM_133378	intronic	138	R01184
chr2	179549949	179550088	chr2:179549949-179550088	TTN:NM_133378	intronic	139	R01184
chr2	179559525	179559664	chr2:179559525-179559664	TTN:NM_133378	intronic	139	R01184
chr2	179561802	179561941	chr2:179561802-179561941	TTN:NM_133378	intronic	139	R01184
chr20	42788708	42788858	chr20:42788708-42788858	JPH2:NM_020433	2	150	R01184
chr20	42788858	42789047	chr20:42788858-42789047	JPH2:NM_020433	2	189	R01184
chr20	42744905	42745026	chr20:42744905-42745026	JPH2:NM_020433	4	121	R01184
chr20	32031117	32031267	chr20:32031117-32031267	SNTA1:NM_003098	1	150	R01184
chr20	32031267	32031426	chr20:32031267-32031426	SNTA1:NM_003098	1	159	R01184
chr20	32000098	32000236	chr20:32000098-32000236	SNTA1:NM_003098	5	138	R01184
chr20	44453378	44453517	chr20:44453378-44453517	TNNC2:NM_003279	2	139	R01184
chr3	38648160	38648301	chr3:38648160-38648301	SCN5A:NM_198056	9	141	R01184
chr3	38616788	38616942	chr3:38616788-38616942	SCN5A:NM_198056	20	154	R01184
chr4	113825591	113825729	chr4:113825591-113825729	intergenic	-	138	R01184
chr6	44280818	44281060	chr6:44280818-44281060	AARS2:NM_020745	1	242	R01184
chr6	44270120	44270258	chr6:44270120-44270258	AARS2:NM_020745	18	138	R01184
chr6	44269783	44269921	chr6:44269783-44269921	AARS2:NM_020745	19	138	R01184
chr6	7542149	7542318	chr6:7542149-7542318	DSP:NM_004415	1	169	R01184
chr7	91609556	91609694	chr7:91609556-91609694	AKAP9:NM_005751	3	138	R01184
chr7	91623935	91624090	chr7:91623935-91624090	AKAP9:NM_005751	6	155	R01184
chr7	91630162	91630312	chr7:91630162-91630312	AKAP9:NM_005751	8	150	R01184
chr7	91631212	91631362	chr7:91631212-91631362	AKAP9:NM_005751	8	150	R01184
chr7	91645443	91645581	chr7:91645443-91645581	AKAP9:NM_005751	11	138	R01184
chr7	91651540	91651678	chr7:91651540-91651678	AKAP9:NM_005751	13	138	R01184
chr7	91671360	91671500	chr7:91671360-91671500	AKAP9:NM_005751	19	140	R01184
chr7	91671964	91672103	chr7:91671964-91672103	AKAP9:NM_005751	20	139	R01184
chr7	91706169	91706321	chr7:91706169-91706321	AKAP9:NM_005751	29	152	R01184
chr7	91711836	91711976	chr7:91711836-91711976	AKAP9:NM_005751	32	140	R01184
chr7	91713916	91714055	chr7:91713916-91714055	AKAP9:NM_005751	34	139	R01184
chr7	91739385	91739524	chr7:91739385-91739524	AKAP9:NM_005751	50	139	R01184
chr7	140624365	140624504	chr7:140624365-140624504	BRAF:NM_004333	1	139	R01184
chr7	150674894	150675033	chr7:150674894-150675033	KCNH2:NM_000238	1	139	R01184
chr7	150644844	150644966	chr7:150644844-150644966	KCNH2:NM_000238	12	122	R01184
chr7	150690892	150691049	chr7:150690892-150691049	NOS3:NM_000603	2	157	R01184
chr7	150692277	150692416	chr7:150692277-150692416	NOS3:NM_000603	3	139	R01184
chr7	150693492	150693640	chr7:150693492-150693640	NOS3:NM_000603	4	148	R01184
chr7	150706015	150706153	chr7:150706015-150706153	NOS3:NM_000603	18	138	R01184
chr7	151329120	151329259	chr7:151329120-151329259	PRKAG2:NM_016203	5	139	R01184
chr7	151267215	151267353	chr7:151267215-151267353	PRKAG2:NM_016203	10	138	R01184
chr7	151262381	151262520	chr7:151262381-151262520	PRKAG2:NM_016203	13	139	R01184
chr9	108380237	108380376	chr9:108380237-108380376	FKTN:NM_001079802	9	139	R01184
chr9	108382209	108382348	chr9:108382209-108382348	FKTN:NM_001079802	10	139	R01184
chrX	33038217	33038356	chrX:33038217-33038356	DMD:NM_004006	2	139	R01184
chrX	32536074	32536248	chrX:32536074-32536248	DMD:NM_004006	18	174	R01184
chrX	32366515	32366653	chrX:32366515-32366653	DMD:NM_004006	38	138	R01184
chrX	153608033	153608171	chrX:153608033-153608171	EMD:NM_000117	2	138	R01184
chrX	119590496	119590634	chrX:119590496-119590634	LAMP2:NM_002294	2	138	R01184
chrX	153640181	153640343	chrX:153640181-153640343	TAZ:NM_000116	1	162	R01184
chrX	153642413	153642552	chrX:153642413-153642552	TAZ:NM_000116	5	139	R01184
chr1	236917245	236917383	chr1:236917245-236917383	ACTN2:NM_001103	16	138	S00404
chr1	156108815	156108953	chr1:156108815-156108953	intergenic	-	138	S00404
chr1	228554101	228554269	chr1:228554101-228554269	intergenic	-	168	S00404
chr1	228556423	228556595	chr1:228556423-228556595	intergenic	-	172	S00404
chr1	228560674	228560782	chr1:228560674-228560782	intergenic	-	108	S00404
chr1	228561604	228561742	chr1:228561604-228561742	intergenic	-	138	S00404
chr1	228565972	228566121	chr1:228565972-228566121	intergenic	-	149	S00404
chr1	228566319	228566496	chr1:228566319-228566496	intergenic	-	177	S00404
chr1	156084710	156084860	chr1:156084710-156084860	LMNA:NM_170707	1	150	S00404
chr1	156084860	156085065	chr1:156084860-156085065	LMNA:NM_170707	1	205	S00404
chr1	156100408	156100564	chr1:156100408-156100564	LMNA:NM_170707	2	156	S00404
chr1	156104971	156105110	chr1:156104971-156105110	LMNA:NM_170707	5	139	S00404
chr1	156099601	156099739	chr1:156099601-156099739	LMNA:NM_170707	intronic	138	S00404
chr1	78398967	78399164	chr1:78398967-78399164	NEXN:NM_144573	10	197	S00404
chr1	78401508	78401729	chr1:78401508-78401729	NEXN:NM_144573	11	221	S00404
chr1	228399485	228399635	chr1:228399485-228399635	OBSCN:NM_052843	2	150	S00404
chr1	228399635	228399785	chr1:228399635-228399785	OBSCN:NM_052843	2	150	S00404
chr1	228399785	228399935	chr1:228399785-228399935	OBSCN:NM_052843	2	150	S00404
chr1	228399935	228400085	chr1:228399935-228400085	OBSCN:NM_052843	2	150	S00404
chr1	228400085	228400235	chr1:228400085-228400235	OBSCN:NM_052843	2	150	S00404
chr1	228465438	228465576	chr1:228465438-228465576	OBSCN:NM_052843	25	138	S00404
chr1	228522496	228522634	chr1:228522496-228522634	OBSCN:NM_052843	61	138	S00404
chr1	228526554	228526727	chr1:228526554-228526727	OBSCN:NM_052843	69	173	S00404
chr1	228528425	228528589	chr1:228528425-228528589	OBSCN:NM_052843	72	164	S00404
chr1	228529807	228529946	chr1:228529807-228529946	OBSCN:NM_052843	75	139	S00404
chr1	228539017	228539156	chr1:228539017-228539156	OBSCN:NM_052843	78	139	S00404
chr1	228540638	228540777	chr1:228540638-228540777	OBSCN:NM_052843	79	139	S00404
chr1	237205776	237205915	chr1:237205776-237205915	RYR2:NM_001035	1	139	S00404
chr1	237527596	237527734	chr1:237527596-237527734	RYR2:NM_001035	5	138	S00404
chr1	237655096	237655234	chr1:237655096-237655234	RYR2:NM_001035	18	138	S00404
chr1	237823260	237823399	chr1:237823260-237823399	RYR2:NM_001035	55	139	S00404
chr1	237958541	237958679	chr1:237958541-237958679	RYR2:NM_001035	96	138	S00404
chr1	201333395	201333534	chr1:201333395-201333534	TNNT2:NM_001001430	10	139	S00404
chr10	88439124	88439275	chr10:88439124-88439275	LDB3:NM_001080116	2	151	S00404
chr10	69921449	69921587	chr10:69921449-69921587	MYPN:NM_032578	8	138	S00404
chr10	112404213	112404403	chr10:112404213-112404403	RBM20:NM_001134363	1	190	S00404
chr10	112595612	112595750	chr10:112595612-112595750	RBM20:NM_001134363	14	138	S00404
chr10	75802807	75802945	chr10:75802807-75802945	VCL:NM_014000	2	138	S00404
chr11	2466329	2466479	chr11:2466329-2466479	KCNQ1:NM_000218	1	150	S00404
chr11	2466479	2466714	chr11:2466479-2466714	KCNQ1:NM_000218	1	235	S00404
chr11	2593222	2593360	chr11:2593222-2593360	KCNQ1:NM_000218	5	138	S00404
chr11	47372040	47372179	chr11:47372040-47372179	MYBPC3:NM_000256	3	139	S00404
chr11	47369964	47370103	chr11:47369964-47370103	MYBPC3:NM_000256	6	139	S00404
chr11	47365040	47365178	chr11:47365040-47365178	MYBPC3:NM_000256	13	138	S00404
chr11	47357426	47357564	chr11:47357426-47357564	MYBPC3:NM_000256	25	138	S00404
chr11	118015772	118015944	chr11:118015772-118015944	SCN4B:NM_174934	2	172	S00404
chr11	1950292	1950431	chr11:1950292-1950431	TNNT3:NM_006757	7	139	S00404
chr11	1955130	1955269	chr11:1955130-1955269	TNNT3:NM_006757	11	139	S00404
chr11	1955549	1955688	chr11:1955549-1955688	TNNT3:NM_006757	12	139	S00404
chr11	1959626	1959764	chr11:1959626-1959764	TNNT3:NM_006757	16	138	S00404
chr11	1946427	1946565	chr11:1946427-1946565	TNNT3:NM_006757	intronic	138	S00404
chr12	22017323	22017461	chr12:22017323-22017461	ABCC9:NM_005691	17	138	S00404
chr12	2621978	2622150	chr12:2621978-2622150	CACNA1C:NM_000719	9	172	S00404
chr12	2694533	2694671	chr12:2694533-2694671	CACNA1C:NM_000719	17	138	S00404
chr12	2791711	2791849	chr12:2791711-2791849	CACNA1C:NM_000719	43	138	S00404
chr12	33021859	33021998	chr12:33021859-33021998	PKP2:NM_004572	4	139	S00404
chr12	32996112	32996251	chr12:32996112-32996251	PKP2:NM_004572	6	139	S00404
chr12	112856853	112856992	chr12:112856853-112856992	PTPN11:NM_002834	1	139	S00404
chr12	98909646	98909796	chr12:98909646-98909796	TMPO:NM_003276	1	150	S00404
chr12	98909796	98909924	chr12:98909796-98909924	TMPO:NM_003276	1	128	S00404
chr14	23866718	23866856	chr14:23866718-23866856	MYH6:NM_002471	16	138	S00404
chr14	23865492	23865630	chr14:23865492-23865630	MYH6:NM_002471	20	138	S00404
chr14	23858068	23858264	chr14:23858068-23858264	MYH6:NM_002471	29	196	S00404
chr14	23889054	23889204	chr14:23889054-23889204	MYH7:NM_000257	27	150	S00404
chr15	63335016	63335155	chr15:63335016-63335155	TPM1:NM_001018005	1	139	S00404
chr15	63349181	63349320	chr15:63349181-63349320	TPM1:NM_001018005	3	139	S00404
chr15	63335898	63336037	chr15:63335898-63336037	TPM1:NM_001018005	intronic	139	S00404
chr15	63340771	63340910	chr15:63340771-63340910	TPM1:NM_001018005	intronic	139	S00404
chr17	39925670	39925820	chr17:39925670-39925820	JUP:NM_002230	3	150	S00404
chr17	39925820	39925929	chr17:39925820-39925929	JUP:NM_002230	3	109	S00404
chr18	28681831	28681969	chr18:28681831-28681969	DSC2:NM_024422	1	138	S00404
chr18	29078168	29078306	chr18:29078168-29078306	DSG2:NM_001943	1	138	S00404
chr18	29115233	29115375	chr18:29115233-29115375	DSG2:NM_001943	10	142	S00404
chr18	29036351	29036490	chr18:29036351-29036490	DSG3:NM_001944	2	139	S00404
chr18	34081859	34081998	chr18:34081859-34081998	FHOD3:NM_025135	4	139	S00404
chr18	34267047	34267185	chr18:34267047-34267185	FHOD3:NM_025135	13	138	S00404
chr18	34323995	34324156	chr18:34323995-34324156	FHOD3:NM_025135	20	161	S00404
chr18	34232533	34232683	chr18:34232533-34232683	FHOD3:NM_025135	intronic	150	S00404
chr18	46476482	46476632	chr18:46476482-46476632	intergenic	-	150	S00404
chr18	46476632	46476794	chr18:46476632-46476794	intergenic	-	162	S00404
chr19	35521675	35521814	chr19:35521675-35521814	SCN1B:NM_001037	1	139	S00404
chr19	41838033	41838186	chr19:41838033-41838186	TGFB1:NM_000660	6	153	S00404
chr19	41836957	41837115	chr19:41836957-41837115	TGFB1:NM_000660	7	158	S00404
chr19	55667565	55667704	chr19:55667565-55667704	TNNI3:NM_000363:exon5,TNNI3:NM_000363:intronic,TNNI3:NM_000363	intronic	139	S00404
chr2	220283185	220283335	chr2:220283185-220283335	DES:NM_001927	1	150	S00404
chr2	220283335	220283485	chr2:220283335-220283485	DES:NM_001927	1	150	S00404
chr2	220283485	220283635	chr2:220283485-220283635	DES:NM_001927	1	150	S00404
chr2	220283635	220283762	chr2:220283635-220283762	DES:NM_001927	1	127	S00404
chr2	220285217	220285378	chr2:220285217-220285378	DES:NM_001927	4	161	S00404
chr2	39347451	39347589	chr2:39347451-39347589	SOS1:NM_005633	1	138	S00404
chr2	39241877	39242016	chr2:39241877-39242016	SOS1:NM_005633	11	139	S00404
chr2	179511762	179511900	chr2:179511762-179511900	TTN:NM_133378	intronic	138	S00404
chr2	179549949	179550088	chr2:179549949-179550088	TTN:NM_133378	intronic	139	S00404
chr2	179559525	179559664	chr2:179559525-179559664	TTN:NM_133378	intronic	139	S00404
chr20	42788708	42788858	chr20:42788708-42788858	JPH2:NM_020433	2	150	S00404
chr20	42788858	42789047	chr20:42788858-42789047	JPH2:NM_020433	2	189	S00404
chr20	42744905	42745026	chr20:42744905-42745026	JPH2:NM_020433	4	121	S00404
chr20	32031117	32031267	chr20:32031117-32031267	SNTA1:NM_003098	1	150	S00404
chr20	32031267	32031426	chr20:32031267-32031426	SNTA1:NM_003098	1	159	S00404
chr20	31996507	31996694	chr20:31996507-31996694	SNTA1:NM_003098	7	187	S00404
chr20	44453378	44453517	chr20:44453378-44453517	TNNC2:NM_003279	2	139	S00404
chr3	38648160	38648301	chr3:38648160-38648301	SCN5A:NM_198056	9	141	S00404
chr3	38640406	38640544	chr3:38640406-38640544	SCN5A:NM_198056	13	138	S00404
chr3	38616788	38616942	chr3:38616788-38616942	SCN5A:NM_198056	20	154	S00404
chr3	14166630	14166769	chr3:14166630-14166769	TMEM43:NM_024334	1	139	S00404
chr4	113825591	113825729	chr4:113825591-113825729	intergenic	-	138	S00404
chr4	186064513	186064651	chr4:186064513-186064651	SLC25A4:NM_001151	1	138	S00404
chr6	44280818	44281060	chr6:44280818-44281060	AARS2:NM_020745	1	242	S00404
chr6	44270120	44270258	chr6:44270120-44270258	AARS2:NM_020745	18	138	S00404
chr6	7542149	7542318	chr6:7542149-7542318	DSP:NM_004415	1	169	S00404
chr7	91609556	91609694	chr7:91609556-91609694	AKAP9:NM_005751	3	138	S00404
chr7	91623935	91624090	chr7:91623935-91624090	AKAP9:NM_005751	6	155	S00404
chr7	91630162	91630312	chr7:91630162-91630312	AKAP9:NM_005751	8	150	S00404
chr7	91645443	91645581	chr7:91645443-91645581	AKAP9:NM_005751	11	138	S00404
chr7	91706169	91706321	chr7:91706169-91706321	AKAP9:NM_005751	29	152	S00404
chr7	91711836	91711976	chr7:91711836-91711976	AKAP9:NM_005751	32	140	S00404
chr7	140624365	140624504	chr7:140624365-140624504	BRAF:NM_004333	1	139	S00404
chr7	150674894	150675033	chr7:150674894-150675033	KCNH2:NM_000238	1	139	S00404
chr7	150671799	150672029	chr7:150671799-150672029	KCNH2:NM_000238	2	230	S00404
chr7	150655147	150655297	chr7:150655147-150655297	KCNH2:NM_000238	4	150	S00404
chr7	150644844	150644966	chr7:150644844-150644966	KCNH2:NM_000238	12	122	S00404
chr7	150652468	150652607	chr7:150652468-150652607	KCNH2:NM_000238	intronic	139	S00404
chr7	150690892	150691049	chr7:150690892-150691049	NOS3:NM_000603	2	157	S00404
chr7	150692277	150692416	chr7:150692277-150692416	NOS3:NM_000603	3	139	S00404
chr7	150693492	150693640	chr7:150693492-150693640	NOS3:NM_000603	4	148	S00404
chr7	150693851	150694013	chr7:150693851-150694013	NOS3:NM_000603	5	162	S00404
chr7	150706015	150706153	chr7:150706015-150706153	NOS3:NM_000603	18	138	S00404
chr7	150706486	150706673	chr7:150706486-150706673	NOS3:NM_000603	20	187	S00404
chr7	150710319	150710467	chr7:150710319-150710467	NOS3:NM_000603	25	148	S00404
chr7	151329120	151329259	chr7:151329120-151329259	PRKAG2:NM_016203	5	139	S00404
chr7	151262381	151262520	chr7:151262381-151262520	PRKAG2:NM_016203	13	139	S00404
chr8	74888517	74888726	chr8:74888517-74888726	TMEM70:NM_017866	1	209	S00404
chrX	33038217	33038356	chrX:33038217-33038356	DMD:NM_004006	2	139	S00404
chrX	32536074	32536248	chrX:32536074-32536248	DMD:NM_004006	18	174	S00404
chrX	32366515	32366653	chrX:32366515-32366653	DMD:NM_004006	38	138	S00404
chrX	32360217	32360399	chrX:32360217-32360399	DMD:NM_004006	41	182	S00404
chrX	31950197	31950344	chrX:31950197-31950344	DMD:NM_004006	46	147	S00404
chrX	153608033	153608171	chrX:153608033-153608171	EMD:NM_000117	2	138	S00404
chrX	119590496	119590634	chrX:119590496-119590634	LAMP2:NM_002294	2	138	S00404
chrX	153640181	153640343	chrX:153640181-153640343	TAZ:NM_000116	1	162	S00404
chrX	153642413	153642552	chrX:153642413-153642552	TAZ:NM_000116	5	139	S00404
chr1	236849967	236850106	chr1:236849967-236850106	ACTN2:NM_001103	1	139	S00405
chr1	236907926	236908076	chr1:236907926-236908076	ACTN2:NM_001103	12	150	S00405
chr1	236914770	236914952	chr1:236914770-236914952	ACTN2:NM_001103	15	182	S00405
chr1	236917245	236917383	chr1:236917245-236917383	ACTN2:NM_001103	16	138	S00405
chr1	156108815	156108953	chr1:156108815-156108953	intergenic	-	138	S00405
chr1	228552661	228552799	chr1:228552661-228552799	intergenic	-	138	S00405
chr1	228554101	228554269	chr1:228554101-228554269	intergenic	-	168	S00405
chr1	228554480	228554619	chr1:228554480-228554619	intergenic	-	139	S00405
chr1	228555548	228555686	chr1:228555548-228555686	intergenic	-	138	S00405
chr1	228556423	228556595	chr1:228556423-228556595	intergenic	-	172	S00405
chr1	228560674	228560782	chr1:228560674-228560782	intergenic	-	108	S00405
chr1	228561604	228561742	chr1:228561604-228561742	intergenic	-	138	S00405
chr1	228565972	228566121	chr1:228565972-228566121	intergenic	-	149	S00405
chr1	228566319	228566496	chr1:228566319-228566496	intergenic	-	177	S00405
chr1	156084710	156084860	chr1:156084710-156084860	LMNA:NM_170707	1	150	S00405
chr1	156084860	156085065	chr1:156084860-156085065	LMNA:NM_170707	1	205	S00405
chr1	156100408	156100564	chr1:156100408-156100564	LMNA:NM_170707	2	156	S00405
chr1	156104971	156105110	chr1:156104971-156105110	LMNA:NM_170707	5	139	S00405
chr1	156099601	156099739	chr1:156099601-156099739	LMNA:NM_170707	intronic	138	S00405
chr1	78398967	78399164	chr1:78398967-78399164	NEXN:NM_144573	10	197	S00405
chr1	228399485	228399635	chr1:228399485-228399635	OBSCN:NM_052843	2	150	S00405
chr1	228399635	228399785	chr1:228399635-228399785	OBSCN:NM_052843	2	150	S00405
chr1	228399785	228399935	chr1:228399785-228399935	OBSCN:NM_052843	2	150	S00405
chr1	228399935	228400085	chr1:228399935-228400085	OBSCN:NM_052843	2	150	S00405
chr1	228400085	228400235	chr1:228400085-228400235	OBSCN:NM_052843	2	150	S00405
chr1	228465438	228465576	chr1:228465438-228465576	OBSCN:NM_052843	25	138	S00405
chr1	228522160	228522298	chr1:228522160-228522298	OBSCN:NM_052843	60	138	S00405
chr1	228522496	228522634	chr1:228522496-228522634	OBSCN:NM_052843	61	138	S00405
chr1	228522781	228522999	chr1:228522781-228522999	OBSCN:NM_052843	62	218	S00405
chr1	228525963	228526101	chr1:228525963-228526101	OBSCN:NM_052843	68	138	S00405
chr1	228526554	228526727	chr1:228526554-228526727	OBSCN:NM_052843	69	173	S00405
chr1	228528425	228528589	chr1:228528425-228528589	OBSCN:NM_052843	72	164	S00405
chr1	228529807	228529946	chr1:228529807-228529946	OBSCN:NM_052843	75	139	S00405
chr1	228539017	228539156	chr1:228539017-228539156	OBSCN:NM_052843	78	139	S00405
chr1	228540638	228540777	chr1:228540638-228540777	OBSCN:NM_052843	79	139	S00405
chr1	237205776	237205915	chr1:237205776-237205915	RYR2:NM_001035	1	139	S00405
chr1	237527596	237527734	chr1:237527596-237527734	RYR2:NM_001035	5	138	S00405
chr1	237655096	237655234	chr1:237655096-237655234	RYR2:NM_001035	18	138	S00405
chr1	237823260	237823399	chr1:237823260-237823399	RYR2:NM_001035	55	139	S00405
chr1	237875022	237875160	chr1:237875022-237875160	RYR2:NM_001035	71	138	S00405
chr1	237958541	237958679	chr1:237958541-237958679	RYR2:NM_001035	96	138	S00405
chr1	201333395	201333534	chr1:201333395-201333534	TNNT2:NM_001001430	10	139	S00405
chr1	201331026	201331165	chr1:201331026-201331165	TNNT2:NM_001001430	13	139	S00405
chr1	201330383	201330521	chr1:201330383-201330521	TNNT2:NM_001001430	14	138	S00405
chr10	18430057	18430196	chr10:18430057-18430196	intergenic	-	139	S00405
chr10	88439124	88439275	chr10:88439124-88439275	LDB3:NM_001080116	2	151	S00405
chr10	88452241	88452379	chr10:88452241-88452379	LDB3:NM_001080116	7	138	S00405
chr10	88478475	88478613	chr10:88478475-88478613	LDB3:NM_001080116	11	138	S00405
chr10	69921449	69921587	chr10:69921449-69921587	MYPN:NM_032578	8	138	S00405
chr10	112404213	112404403	chr10:112404213-112404403	RBM20:NM_001134363	1	190	S00405
chr10	112595612	112595750	chr10:112595612-112595750	RBM20:NM_001134363	14	138	S00405
chr10	75802807	75802945	chr10:75802807-75802945	VCL:NM_014000	2	138	S00405
chr11	2466329	2466479	chr11:2466329-2466479	KCNQ1:NM_000218	1	150	S00405
chr11	2466479	2466714	chr11:2466479-2466714	KCNQ1:NM_000218	1	235	S00405
chr11	2593222	2593360	chr11:2593222-2593360	KCNQ1:NM_000218	5	138	S00405
chr11	47372040	47372179	chr11:47372040-47372179	MYBPC3:NM_000256	3	139	S00405
chr11	47369964	47370103	chr11:47369964-47370103	MYBPC3:NM_000256	6	139	S00405
chr11	47365040	47365178	chr11:47365040-47365178	MYBPC3:NM_000256	13	138	S00405
chr11	47357426	47357564	chr11:47357426-47357564	MYBPC3:NM_000256	25	138	S00405
chr11	47354745	47354884	chr11:47354745-47354884	MYBPC3:NM_000256	29	139	S00405
chr11	118023289	118023427	chr11:118023289-118023427	SCN4B:NM_174934	1	138	S00405
chr11	118015772	118015944	chr11:118015772-118015944	SCN4B:NM_174934	2	172	S00405
chr11	1955130	1955269	chr11:1955130-1955269	TNNT3:NM_006757	11	139	S00405
chr11	1958144	1958282	chr11:1958144-1958282	TNNT3:NM_006757	15	138	S00405
chr11	1959626	1959764	chr11:1959626-1959764	TNNT3:NM_006757	16	138	S00405
chr11	1946427	1946565	chr11:1946427-1946565	TNNT3:NM_006757	intronic	138	S00405
chr12	22015868	22016007	chr12:22015868-22016007	ABCC9:NM_005691	18	139	S00405
chr12	2621978	2622150	chr12:2621978-2622150	CACNA1C:NM_000719	9	172	S00405
chr12	2694533	2694671	chr12:2694533-2694671	CACNA1C:NM_000719	17	138	S00405
chr12	2705035	2705174	chr12:2705035-2705174	CACNA1C:NM_000719	20	139	S00405
chr12	2791711	2791849	chr12:2791711-2791849	CACNA1C:NM_000719	43	138	S00405
chr12	25362718	25362856	chr12:25362718-25362856	KRAS:NM_004985	5	138	S00405
chr12	33021859	33021998	chr12:33021859-33021998	PKP2:NM_004572	4	139	S00405
chr12	32996112	32996251	chr12:32996112-32996251	PKP2:NM_004572	6	139	S00405
chr12	112856853	112856992	chr12:112856853-112856992	PTPN11:NM_002834	1	139	S00405
chr12	98909646	98909796	chr12:98909646-98909796	TMPO:NM_003276	1	150	S00405
chr12	98909796	98909924	chr12:98909796-98909924	TMPO:NM_003276	1	128	S00405
chr14	23866718	23866856	chr14:23866718-23866856	MYH6:NM_002471	16	138	S00405
chr14	23865492	23865630	chr14:23865492-23865630	MYH6:NM_002471	20	138	S00405
chr14	23858068	23858264	chr14:23858068-23858264	MYH6:NM_002471	29	196	S00405
chr14	23887419	23887615	chr14:23887419-23887615	MYH7:NM_000257	30	196	S00405
chr15	35086876	35087014	chr15:35086876-35087014	ACTC1:NM_005159	2	138	S00405
chr15	63335016	63335155	chr15:63335016-63335155	TPM1:NM_001018005	1	139	S00405
chr15	63349181	63349320	chr15:63349181-63349320	TPM1:NM_001018005	3	139	S00405
chr15	63340771	63340910	chr15:63340771-63340910	TPM1:NM_001018005	intronic	139	S00405
chr17	39925670	39925820	chr17:39925670-39925820	JUP:NM_002230	3	150	S00405
chr17	39925820	39925929	chr17:39925820-39925929	JUP:NM_002230	3	109	S00405
chr18	28681831	28681969	chr18:28681831-28681969	DSC2:NM_024422	1	138	S00405
chr18	29078168	29078306	chr18:29078168-29078306	DSG2:NM_001943	1	138	S00405
chr18	29036351	29036490	chr18:29036351-29036490	DSG3:NM_001944	2	139	S00405
chr18	33877799	33877963	chr18:33877799-33877963	FHOD3:NM_025135	1	164	S00405
chr18	33935486	33935624	chr18:33935486-33935624	FHOD3:NM_025135	2	138	S00405
chr18	34081859	34081998	chr18:34081859-34081998	FHOD3:NM_025135	4	139	S00405
chr18	34323995	34324156	chr18:34323995-34324156	FHOD3:NM_025135	20	161	S00405
chr18	34340571	34340745	chr18:34340571-34340745	FHOD3:NM_025135	23	174	S00405
chr18	46476482	46476632	chr18:46476482-46476632	intergenic	-	150	S00405
chr18	46476632	46476794	chr18:46476632-46476794	intergenic	-	162	S00405
chr19	35521675	35521814	chr19:35521675-35521814	SCN1B:NM_001037	1	139	S00405
chr19	41838033	41838186	chr19:41838033-41838186	TGFB1:NM_000660	6	153	S00405
chr19	41836957	41837115	chr19:41836957-41837115	TGFB1:NM_000660	7	158	S00405
chr19	55667565	55667704	chr19:55667565-55667704	TNNI3:NM_000363:exon5,TNNI3:NM_000363:intronic,TNNI3:NM_000363	intronic	139	S00405
chr2	220283185	220283335	chr2:220283185-220283335	DES:NM_001927	1	150	S00405
chr2	220283335	220283485	chr2:220283335-220283485	DES:NM_001927	1	150	S00405
chr2	220283485	220283635	chr2:220283485-220283635	DES:NM_001927	1	150	S00405
chr2	220283635	220283762	chr2:220283635-220283762	DES:NM_001927	1	127	S00405
chr2	39347451	39347589	chr2:39347451-39347589	SOS1:NM_005633	1	138	S00405
chr2	39241877	39242016	chr2:39241877-39242016	SOS1:NM_005633	11	139	S00405
chr2	179656792	179656931	chr2:179656792-179656931	TTN:NM_133378	10	139	S00405
chr2	179505936	179506074	chr2:179505936-179506074	TTN:NM_133378	49	138	S00405
chr2	179511762	179511900	chr2:179511762-179511900	TTN:NM_133378	intronic	138	S00405
chr20	42788708	42788858	chr20:42788708-42788858	JPH2:NM_020433	2	150	S00405
chr20	42788858	42789047	chr20:42788858-42789047	JPH2:NM_020433	2	189	S00405
chr20	42744905	42745026	chr20:42744905-42745026	JPH2:NM_020433	4	121	S00405
chr20	30419804	30419942	chr20:30419804-30419942	MYLK2:NM_033118	12	138	S00405
chr20	32031117	32031267	chr20:32031117-32031267	SNTA1:NM_003098	1	150	S00405
chr20	32031267	32031426	chr20:32031267-32031426	SNTA1:NM_003098	1	159	S00405
chr20	32000098	32000236	chr20:32000098-32000236	SNTA1:NM_003098	5	138	S00405
chr20	44453378	44453517	chr20:44453378-44453517	TNNC2:NM_003279	2	139	S00405
chr3	38648160	38648301	chr3:38648160-38648301	SCN5A:NM_198056	9	141	S00405
chr3	38640406	38640544	chr3:38640406-38640544	SCN5A:NM_198056	13	138	S00405
chr3	38616788	38616942	chr3:38616788-38616942	SCN5A:NM_198056	20	154	S00405
chr3	14166630	14166769	chr3:14166630-14166769	TMEM43:NM_024334	1	139	S00405
chr4	113825591	113825729	chr4:113825591-113825729	intergenic	-	138	S00405
chr4	186064513	186064651	chr4:186064513-186064651	SLC25A4:NM_001151	1	138	S00405
chr6	44280818	44281060	chr6:44280818-44281060	AARS2:NM_020745	1	242	S00405
chr6	44270524	44270662	chr6:44270524-44270662	AARS2:NM_020745	17	138	S00405
chr6	44270120	44270258	chr6:44270120-44270258	AARS2:NM_020745	18	138	S00405
chr6	7542149	7542318	chr6:7542149-7542318	DSP:NM_004415	1	169	S00405
chr7	91609556	91609694	chr7:91609556-91609694	AKAP9:NM_005751	3	138	S00405
chr7	91623935	91624090	chr7:91623935-91624090	AKAP9:NM_005751	6	155	S00405
chr7	91630162	91630312	chr7:91630162-91630312	AKAP9:NM_005751	8	150	S00405
chr7	91645443	91645581	chr7:91645443-91645581	AKAP9:NM_005751	11	138	S00405
chr7	91699344	91699520	chr7:91699344-91699520	AKAP9:NM_005751	27	176	S00405
chr7	91706169	91706321	chr7:91706169-91706321	AKAP9:NM_005751	29	152	S00405
chr7	91711836	91711976	chr7:91711836-91711976	AKAP9:NM_005751	32	140	S00405
chr7	140624365	140624504	chr7:140624365-140624504	BRAF:NM_004333	1	139	S00405
chr7	150674894	150675033	chr7:150674894-150675033	KCNH2:NM_000238	1	139	S00405
chr7	150671799	150672029	chr7:150671799-150672029	KCNH2:NM_000238	2	230	S00405
chr7	150655147	150655297	chr7:150655147-150655297	KCNH2:NM_000238	4	150	S00405
chr7	150644844	150644966	chr7:150644844-150644966	KCNH2:NM_000238	12	122	S00405
chr7	150652468	150652607	chr7:150652468-150652607	KCNH2:NM_000238	intronic	139	S00405
chr7	150690892	150691049	chr7:150690892-150691049	NOS3:NM_000603	2	157	S00405
chr7	150692277	150692416	chr7:150692277-150692416	NOS3:NM_000603	3	139	S00405
chr7	150693492	150693640	chr7:150693492-150693640	NOS3:NM_000603	4	148	S00405
chr7	150693851	150694013	chr7:150693851-150694013	NOS3:NM_000603	5	162	S00405
chr7	150706015	150706153	chr7:150706015-150706153	NOS3:NM_000603	18	138	S00405
chr7	150706486	150706673	chr7:150706486-150706673	NOS3:NM_000603	20	187	S00405
chr7	150707203	150707375	chr7:150707203-150707375	NOS3:NM_000603	21	172	S00405
chr7	150709430	150709569	chr7:150709430-150709569	NOS3:NM_000603	24	139	S00405
chr7	150710319	150710467	chr7:150710319-150710467	NOS3:NM_000603	25	148	S00405
chr7	150710812	150711006	chr7:150710812-150711006	NOS3:NM_000603	26	194	S00405
chr7	150711096	150711257	chr7:150711096-150711257	NOS3:NM_000603	27	161	S00405
chr7	151329120	151329259	chr7:151329120-151329259	PRKAG2:NM_016203	5	139	S00405
chr7	151262381	151262520	chr7:151262381-151262520	PRKAG2:NM_016203	13	139	S00405
chr8	74888517	74888726	chr8:74888517-74888726	TMEM70:NM_017866	1	209	S00405
chr9	108380237	108380376	chr9:108380237-108380376	FKTN:NM_001079802	9	139	S00405
chr9	108382209	108382348	chr9:108382209-108382348	FKTN:NM_001079802	10	139	S00405
chrX	33038217	33038356	chrX:33038217-33038356	DMD:NM_004006	2	139	S00405
chrX	32536074	32536248	chrX:32536074-32536248	DMD:NM_004006	18	174	S00405
chrX	32360217	32360399	chrX:32360217-32360399	DMD:NM_004006	41	182	S00405
chrX	153608033	153608171	chrX:153608033-153608171	EMD:NM_000117	2	138	S00405
chrX	119590496	119590634	chrX:119590496-119590634	LAMP2:NM_002294	2	138	S00405
chrX	153640181	153640343	chrX:153640181-153640343	TAZ:NM_000116	1	162	S00405
chrX	153642413	153642552	chrX:153642413-153642552	TAZ:NM_000116	5	139	S00405
chrX	153649223	153649362	chrX:153649223-153649362	TAZ:NM_000116	11	139	S00405
chr1	236849967	236850106	chr1:236849967-236850106	ACTN2:NM_001103	1	139	S00406
chr1	236907926	236908076	chr1:236907926-236908076	ACTN2:NM_001103	12	150	S00406
chr1	236917245	236917383	chr1:236917245-236917383	ACTN2:NM_001103	16	138	S00406
chr1	228552661	228552799	chr1:228552661-228552799	intergenic	-	138	S00406
chr1	228554101	228554269	chr1:228554101-228554269	intergenic	-	168	S00406
chr1	228555548	228555686	chr1:228555548-228555686	intergenic	-	138	S00406
chr1	228556781	228556919	chr1:228556781-228556919	intergenic	-	138	S00406
chr1	228560674	228560782	chr1:228560674-228560782	intergenic	-	108	S00406
chr1	228561604	228561742	chr1:228561604-228561742	intergenic	-	138	S00406
chr1	228565972	228566121	chr1:228565972-228566121	intergenic	-	149	S00406
chr1	228566319	228566496	chr1:228566319-228566496	intergenic	-	177	S00406
chr1	156084710	156084860	chr1:156084710-156084860	LMNA:NM_170707	1	150	S00406
chr1	156084860	156085065	chr1:156084860-156085065	LMNA:NM_170707	1	205	S00406
chr1	156100408	156100564	chr1:156100408-156100564	LMNA:NM_170707	2	156	S00406
chr1	156099601	156099739	chr1:156099601-156099739	LMNA:NM_170707	intronic	138	S00406
chr1	78398967	78399164	chr1:78398967-78399164	NEXN:NM_144573	10	197	S00406
chr1	78401508	78401729	chr1:78401508-78401729	NEXN:NM_144573	11	221	S00406
chr1	228399635	228399785	chr1:228399635-228399785	OBSCN:NM_052843	2	150	S00406
chr1	228399785	228399935	chr1:228399785-228399935	OBSCN:NM_052843	2	150	S00406
chr1	228399935	228400085	chr1:228399935-228400085	OBSCN:NM_052843	2	150	S00406
chr1	228400085	228400235	chr1:228400085-228400235	OBSCN:NM_052843	2	150	S00406
chr1	228465438	228465576	chr1:228465438-228465576	OBSCN:NM_052843	25	138	S00406
chr1	228522160	228522298	chr1:228522160-228522298	OBSCN:NM_052843	60	138	S00406
chr1	228522781	228522999	chr1:228522781-228522999	OBSCN:NM_052843	62	218	S00406
chr1	228526554	228526727	chr1:228526554-228526727	OBSCN:NM_052843	69	173	S00406
chr1	228528425	228528589	chr1:228528425-228528589	OBSCN:NM_052843	72	164	S00406
chr1	228529807	228529946	chr1:228529807-228529946	OBSCN:NM_052843	75	139	S00406
chr1	228539017	228539156	chr1:228539017-228539156	OBSCN:NM_052843	78	139	S00406
chr1	228540638	228540777	chr1:228540638-228540777	OBSCN:NM_052843	79	139	S00406
chr1	237205776	237205915	chr1:237205776-237205915	RYR2:NM_001035	1	139	S00406
chr1	237527596	237527734	chr1:237527596-237527734	RYR2:NM_001035	5	138	S00406
chr1	237655096	237655234	chr1:237655096-237655234	RYR2:NM_001035	18	138	S00406
chr1	237713844	237713991	chr1:237713844-237713991	RYR2:NM_001035	27	147	S00406
chr1	237823260	237823399	chr1:237823260-237823399	RYR2:NM_001035	55	139	S00406
chr1	237875022	237875160	chr1:237875022-237875160	RYR2:NM_001035	71	138	S00406
chr1	237958541	237958679	chr1:237958541-237958679	RYR2:NM_001035	96	138	S00406
chr1	201333395	201333534	chr1:201333395-201333534	TNNT2:NM_001001430	10	139	S00406
chr1	201331026	201331165	chr1:201331026-201331165	TNNT2:NM_001001430	13	139	S00406
chr10	88439124	88439275	chr10:88439124-88439275	LDB3:NM_001080116	2	151	S00406
chr10	69921449	69921587	chr10:69921449-69921587	MYPN:NM_032578	8	138	S00406
chr10	112404213	112404403	chr10:112404213-112404403	RBM20:NM_001134363	1	190	S00406
chr10	112595612	112595750	chr10:112595612-112595750	RBM20:NM_001134363	14	138	S00406
chr10	75802807	75802945	chr10:75802807-75802945	VCL:NM_014000	2	138	S00406
chr11	2466329	2466479	chr11:2466329-2466479	KCNQ1:NM_000218	1	150	S00406
chr11	2466479	2466714	chr11:2466479-2466714	KCNQ1:NM_000218	1	235	S00406
chr11	2868997	2869233	chr11:2868997-2869233	KCNQ1:NM_000218	16	236	S00406
chr11	47372040	47372179	chr11:47372040-47372179	MYBPC3:NM_000256	3	139	S00406
chr11	47369964	47370103	chr11:47369964-47370103	MYBPC3:NM_000256	6	139	S00406
chr11	47365040	47365178	chr11:47365040-47365178	MYBPC3:NM_000256	13	138	S00406
chr11	47354745	47354884	chr11:47354745-47354884	MYBPC3:NM_000256	29	139	S00406
chr11	1955130	1955269	chr11:1955130-1955269	TNNT3:NM_006757	11	139	S00406
chr11	1955549	1955688	chr11:1955549-1955688	TNNT3:NM_006757	12	139	S00406
chr11	1958144	1958282	chr11:1958144-1958282	TNNT3:NM_006757	15	138	S00406
chr11	1959626	1959764	chr11:1959626-1959764	TNNT3:NM_006757	16	138	S00406
chr11	1946427	1946565	chr11:1946427-1946565	TNNT3:NM_006757	intronic	138	S00406
chr12	22017323	22017461	chr12:22017323-22017461	ABCC9:NM_005691	17	138	S00406
chr12	2621978	2622150	chr12:2621978-2622150	CACNA1C:NM_000719	9	172	S00406
chr12	2694533	2694671	chr12:2694533-2694671	CACNA1C:NM_000719	17	138	S00406
chr12	2705035	2705174	chr12:2705035-2705174	CACNA1C:NM_000719	20	139	S00406
chr12	25362718	25362856	chr12:25362718-25362856	KRAS:NM_004985	5	138	S00406
chr12	33049443	33049665	chr12:33049443-33049665	PKP2:NM_004572	1	222	S00406
chr12	33021859	33021998	chr12:33021859-33021998	PKP2:NM_004572	4	139	S00406
chr12	32996112	32996251	chr12:32996112-32996251	PKP2:NM_004572	6	139	S00406
chr12	98909646	98909796	chr12:98909646-98909796	TMPO:NM_003276	1	150	S00406
chr12	98909796	98909924	chr12:98909796-98909924	TMPO:NM_003276	1	128	S00406
chr14	23865492	23865630	chr14:23865492-23865630	MYH6:NM_002471	20	138	S00406
chr14	23893116	23893358	chr14:23893116-23893358	MYH7:NM_000257	23	242	S00406
chr14	23892756	23892932	chr14:23892756-23892932	MYH7:NM_000257	24	176	S00406
chr15	63335016	63335155	chr15:63335016-63335155	TPM1:NM_001018005	1	139	S00406
chr15	63336219	63336358	chr15:63336219-63336358	TPM1:NM_001018005	2	139	S00406
chr15	63349181	63349320	chr15:63349181-63349320	TPM1:NM_001018005	3	139	S00406
chr15	63335898	63336037	chr15:63335898-63336037	TPM1:NM_001018005	intronic	139	S00406
chr15	63340771	63340910	chr15:63340771-63340910	TPM1:NM_001018005	intronic	139	S00406
chr17	37821598	37821737	chr17:37821598-37821737	TCAP:NM_003673	1	139	S00406
chr18	28681831	28681969	chr18:28681831-28681969	DSC2:NM_024422	1	138	S00406
chr18	29078168	29078306	chr18:29078168-29078306	DSG2:NM_001943	1	138	S00406
chr18	29036351	29036490	chr18:29036351-29036490	DSG3:NM_001944	2	139	S00406
chr18	33877799	33877963	chr18:33877799-33877963	FHOD3:NM_025135	1	164	S00406
chr18	34267047	34267185	chr18:34267047-34267185	FHOD3:NM_025135	13	138	S00406
chr18	34323995	34324156	chr18:34323995-34324156	FHOD3:NM_025135	20	161	S00406
chr18	46476482	46476632	chr18:46476482-46476632	intergenic	-	150	S00406
chr18	46476632	46476794	chr18:46476632-46476794	intergenic	-	162	S00406
chr19	35521675	35521814	chr19:35521675-35521814	SCN1B:NM_001037	1	139	S00406
chr19	41838033	41838186	chr19:41838033-41838186	TGFB1:NM_000660	6	153	S00406
chr19	41836957	41837115	chr19:41836957-41837115	TGFB1:NM_000660	7	158	S00406
chr19	55667565	55667704	chr19:55667565-55667704	TNNI3:NM_000363:exon5,TNNI3:NM_000363:intronic,TNNI3:NM_000363	intronic	139	S00406
chr2	220283185	220283335	chr2:220283185-220283335	DES:NM_001927	1	150	S00406
chr2	220283335	220283485	chr2:220283335-220283485	DES:NM_001927	1	150	S00406
chr2	220283485	220283635	chr2:220283485-220283635	DES:NM_001927	1	150	S00406
chr2	220283635	220283762	chr2:220283635-220283762	DES:NM_001927	1	127	S00406
chr2	220285217	220285378	chr2:220285217-220285378	DES:NM_001927	4	161	S00406
chr2	220286062	220286282	chr2:220286062-220286282	DES:NM_001927	6	220	S00406
chr2	39347451	39347589	chr2:39347451-39347589	SOS1:NM_005633	1	138	S00406
chr2	39241877	39242016	chr2:39241877-39242016	SOS1:NM_005633	11	139	S00406
chr2	179505936	179506074	chr2:179505936-179506074	TTN:NM_133378	49	138	S00406
chr2	179502052	179502190	chr2:179502052-179502190	TTN:NM_133378	53	138	S00406
chr2	179511762	179511900	chr2:179511762-179511900	TTN:NM_133378	intronic	138	S00406
chr2	179531520	179531659	chr2:179531520-179531659	TTN:NM_133378	intronic	139	S00406
chr2	179559525	179559664	chr2:179559525-179559664	TTN:NM_133378	intronic	139	S00406
chr20	42744905	42745026	chr20:42744905-42745026	JPH2:NM_020433	4	121	S00406
chr20	32031117	32031267	chr20:32031117-32031267	SNTA1:NM_003098	1	150	S00406
chr20	32031267	32031426	chr20:32031267-32031426	SNTA1:NM_003098	1	159	S00406
chr20	31996507	31996694	chr20:31996507-31996694	SNTA1:NM_003098	7	187	S00406
chr20	44453378	44453517	chr20:44453378-44453517	TNNC2:NM_003279	2	139	S00406
chr3	38648160	38648301	chr3:38648160-38648301	SCN5A:NM_198056	9	141	S00406
chr3	38616788	38616942	chr3:38616788-38616942	SCN5A:NM_198056	20	154	S00406
chr4	113825591	113825729	chr4:113825591-113825729	intergenic	-	138	S00406
chr4	186064513	186064651	chr4:186064513-186064651	SLC25A4:NM_001151	1	138	S00406
chr6	44280818	44281060	chr6:44280818-44281060	AARS2:NM_020745	1	242	S00406
chr6	44273387	44273526	chr6:44273387-44273526	AARS2:NM_020745	10	139	S00406
chr6	44270120	44270258	chr6:44270120-44270258	AARS2:NM_020745	18	138	S00406
chr6	44269783	44269921	chr6:44269783-44269921	AARS2:NM_020745	19	138	S00406
chr6	7542149	7542318	chr6:7542149-7542318	DSP:NM_004415	1	169	S00406
chr7	91609556	91609694	chr7:91609556-91609694	AKAP9:NM_005751	3	138	S00406
chr7	91623935	91624090	chr7:91623935-91624090	AKAP9:NM_005751	6	155	S00406
chr7	91630162	91630312	chr7:91630162-91630312	AKAP9:NM_005751	8	150	S00406
chr7	91645443	91645581	chr7:91645443-91645581	AKAP9:NM_005751	11	138	S00406
chr7	91651540	91651678	chr7:91651540-91651678	AKAP9:NM_005751	13	138	S00406
chr7	91706169	91706321	chr7:91706169-91706321	AKAP9:NM_005751	29	152	S00406
chr7	91711836	91711976	chr7:91711836-91711976	AKAP9:NM_005751	32	140	S00406
chr7	91739385	91739524	chr7:91739385-91739524	AKAP9:NM_005751	50	139	S00406
chr7	140624365	140624504	chr7:140624365-140624504	BRAF:NM_004333	1	139	S00406
chr7	150674894	150675033	chr7:150674894-150675033	KCNH2:NM_000238	1	139	S00406
chr7	150671799	150672029	chr7:150671799-150672029	KCNH2:NM_000238	2	230	S00406
chr7	150655147	150655297	chr7:150655147-150655297	KCNH2:NM_000238	4	150	S00406
chr7	150644844	150644966	chr7:150644844-150644966	KCNH2:NM_000238	12	122	S00406
chr7	150652468	150652607	chr7:150652468-150652607	KCNH2:NM_000238	intronic	139	S00406
chr7	150690892	150691049	chr7:150690892-150691049	NOS3:NM_000603	2	157	S00406
chr7	150692277	150692416	chr7:150692277-150692416	NOS3:NM_000603	3	139	S00406
chr7	150693492	150693640	chr7:150693492-150693640	NOS3:NM_000603	4	148	S00406
chr7	150693851	150694013	chr7:150693851-150694013	NOS3:NM_000603	5	162	S00406
chr7	150706015	150706153	chr7:150706015-150706153	NOS3:NM_000603	18	138	S00406
chr7	150707203	150707375	chr7:150707203-150707375	NOS3:NM_000603	21	172	S00406
chr7	150710319	150710467	chr7:150710319-150710467	NOS3:NM_000603	25	148	S00406
chr7	150710812	150711006	chr7:150710812-150711006	NOS3:NM_000603	26	194	S00406
chr7	151329120	151329259	chr7:151329120-151329259	PRKAG2:NM_016203	5	139	S00406
chr7	151267215	151267353	chr7:151267215-151267353	PRKAG2:NM_016203	10	138	S00406
chr7	151262381	151262520	chr7:151262381-151262520	PRKAG2:NM_016203	13	139	S00406
chr8	74888517	74888726	chr8:74888517-74888726	TMEM70:NM_017866	1	209	S00406
chrX	32536074	32536248	chrX:32536074-32536248	DMD:NM_004006	18	174	S00406
chrX	32366515	32366653	chrX:32366515-32366653	DMD:NM_004006	38	138	S00406
chrX	32360217	32360399	chrX:32360217-32360399	DMD:NM_004006	41	182	S00406
chrX	153608033	153608171	chrX:153608033-153608171	EMD:NM_000117	2	138	S00406
chrX	119602923	119603062	chrX:119602923-119603062	LAMP2:NM_002294	1	139	S00406
chrX	119590496	119590634	chrX:119590496-119590634	LAMP2:NM_002294	2	138	S00406
chrX	153640181	153640343	chrX:153640181-153640343	TAZ:NM_000116	1	162	S00406
chrX	153642413	153642552	chrX:153642413-153642552	TAZ:NM_000116	5	139	S00406
chr1	236849967	236850106	chr1:236849967-236850106	ACTN2:NM_001103	1	139	S00407
chr1	236917245	236917383	chr1:236917245-236917383	ACTN2:NM_001103	16	138	S00407
chr1	228554101	228554269	chr1:228554101-228554269	intergenic	-	168	S00407
chr1	228555548	228555686	chr1:228555548-228555686	intergenic	-	138	S00407
chr1	228561604	228561742	chr1:228561604-228561742	intergenic	-	138	S00407
chr1	228565972	228566121	chr1:228565972-228566121	intergenic	-	149	S00407
chr1	228566319	228566496	chr1:228566319-228566496	intergenic	-	177	S00407
chr1	156084710	156084860	chr1:156084710-156084860	LMNA:NM_170707	1	150	S00407
chr1	156084860	156085065	chr1:156084860-156085065	LMNA:NM_170707	1	205	S00407
chr1	156100408	156100564	chr1:156100408-156100564	LMNA:NM_170707	2	156	S00407
chr1	156104971	156105110	chr1:156104971-156105110	LMNA:NM_170707	5	139	S00407
chr1	78392401	78392577	chr1:78392401-78392577	NEXN:NM_144573	8	176	S00407
chr1	78398967	78399164	chr1:78398967-78399164	NEXN:NM_144573	10	197	S00407
chr1	228399785	228399935	chr1:228399785-228399935	OBSCN:NM_052843	2	150	S00407
chr1	228399935	228400085	chr1:228399935-228400085	OBSCN:NM_052843	2	150	S00407
chr1	228400085	228400235	chr1:228400085-228400235	OBSCN:NM_052843	2	150	S00407
chr1	228465438	228465576	chr1:228465438-228465576	OBSCN:NM_052843	25	138	S00407
chr1	228522160	228522298	chr1:228522160-228522298	OBSCN:NM_052843	60	138	S00407
chr1	228523453	228523591	chr1:228523453-228523591	OBSCN:NM_052843	63	138	S00407
chr1	228525963	228526101	chr1:228525963-228526101	OBSCN:NM_052843	68	138	S00407
chr1	228526554	228526727	chr1:228526554-228526727	OBSCN:NM_052843	69	173	S00407
chr1	228529807	228529946	chr1:228529807-228529946	OBSCN:NM_052843	75	139	S00407
chr1	228539017	228539156	chr1:228539017-228539156	OBSCN:NM_052843	78	139	S00407
chr1	228540638	228540777	chr1:228540638-228540777	OBSCN:NM_052843	79	139	S00407
chr1	237205776	237205915	chr1:237205776-237205915	RYR2:NM_001035	1	139	S00407
chr1	237527596	237527734	chr1:237527596-237527734	RYR2:NM_001035	5	138	S00407
chr1	237655096	237655234	chr1:237655096-237655234	RYR2:NM_001035	18	138	S00407
chr1	237823260	237823399	chr1:237823260-237823399	RYR2:NM_001035	55	139	S00407
chr1	237905553	237905692	chr1:237905553-237905692	RYR2:NM_001035	80	139	S00407
chr1	237958541	237958679	chr1:237958541-237958679	RYR2:NM_001035	96	138	S00407
chr1	201331026	201331165	chr1:201331026-201331165	TNNT2:NM_001001430	13	139	S00407
chr10	88439124	88439275	chr10:88439124-88439275	LDB3:NM_001080116	2	151	S00407
chr10	69921449	69921587	chr10:69921449-69921587	MYPN:NM_032578	8	138	S00407
chr10	112404213	112404403	chr10:112404213-112404403	RBM20:NM_001134363	1	190	S00407
chr10	112595612	112595750	chr10:112595612-112595750	RBM20:NM_001134363	14	138	S00407
chr10	75802807	75802945	chr10:75802807-75802945	VCL:NM_014000	2	138	S00407
chr11	2466329	2466479	chr11:2466329-2466479	KCNQ1:NM_000218	1	150	S00407
chr11	2466479	2466714	chr11:2466479-2466714	KCNQ1:NM_000218	1	235	S00407
chr11	2593222	2593360	chr11:2593222-2593360	KCNQ1:NM_000218	5	138	S00407
chr11	47372040	47372179	chr11:47372040-47372179	MYBPC3:NM_000256	3	139	S00407
chr11	47369964	47370103	chr11:47369964-47370103	MYBPC3:NM_000256	6	139	S00407
chr11	47365040	47365178	chr11:47365040-47365178	MYBPC3:NM_000256	13	138	S00407
chr11	47357426	47357564	chr11:47357426-47357564	MYBPC3:NM_000256	25	138	S00407
chr11	47354745	47354884	chr11:47354745-47354884	MYBPC3:NM_000256	29	139	S00407
chr11	1950292	1950431	chr11:1950292-1950431	TNNT3:NM_006757	7	139	S00407
chr11	1946427	1946565	chr11:1946427-1946565	TNNT3:NM_006757	intronic	138	S00407
chr12	22015868	22016007	chr12:22015868-22016007	ABCC9:NM_005691	18	139	S00407
chr12	2621978	2622150	chr12:2621978-2622150	CACNA1C:NM_000719	9	172	S00407
chr12	2791711	2791849	chr12:2791711-2791849	CACNA1C:NM_000719	43	138	S00407
chr12	25362718	25362856	chr12:25362718-25362856	KRAS:NM_004985	5	138	S00407
chr12	33021859	33021998	chr12:33021859-33021998	PKP2:NM_004572	4	139	S00407
chr12	32996112	32996251	chr12:32996112-32996251	PKP2:NM_004572	6	139	S00407
chr12	112856853	112856992	chr12:112856853-112856992	PTPN11:NM_002834	1	139	S00407
chr12	98909646	98909796	chr12:98909646-98909796	TMPO:NM_003276	1	150	S00407
chr12	98909796	98909924	chr12:98909796-98909924	TMPO:NM_003276	1	128	S00407
chr14	23872537	23872675	chr14:23872537-23872675	MYH6:NM_002471	10	138	S00407
chr14	23865492	23865630	chr14:23865492-23865630	MYH6:NM_002471	20	138	S00407
chr15	63335016	63335155	chr15:63335016-63335155	TPM1:NM_001018005	1	139	S00407
chr15	63349181	63349320	chr15:63349181-63349320	TPM1:NM_001018005	3	139	S00407
chr15	63335898	63336037	chr15:63335898-63336037	TPM1:NM_001018005	intronic	139	S00407
chr15	63340771	63340910	chr15:63340771-63340910	TPM1:NM_001018005	intronic	139	S00407
chr18	28681831	28681969	chr18:28681831-28681969	DSC2:NM_024422	1	138	S00407
chr18	29078168	29078306	chr18:29078168-29078306	DSG2:NM_001943	1	138	S00407
chr18	29036351	29036490	chr18:29036351-29036490	DSG3:NM_001944	2	139	S00407
chr18	34081859	34081998	chr18:34081859-34081998	FHOD3:NM_025135	4	139	S00407
chr18	34267047	34267185	chr18:34267047-34267185	FHOD3:NM_025135	13	138	S00407
chr18	34323995	34324156	chr18:34323995-34324156	FHOD3:NM_025135	20	161	S00407
chr18	46476482	46476632	chr18:46476482-46476632	intergenic	-	150	S00407
chr18	46476632	46476794	chr18:46476632-46476794	intergenic	-	162	S00407
chr19	35521675	35521814	chr19:35521675-35521814	SCN1B:NM_001037	1	139	S00407
chr19	41838033	41838186	chr19:41838033-41838186	TGFB1:NM_000660	6	153	S00407
chr19	41836957	41837115	chr19:41836957-41837115	TGFB1:NM_000660	7	158	S00407
chr19	55667565	55667704	chr19:55667565-55667704	TNNI3:NM_000363:exon5,TNNI3:NM_000363:intronic,TNNI3:NM_000363	intronic	139	S00407
chr2	220283485	220283635	chr2:220283485-220283635	DES:NM_001927	1	150	S00407
chr2	220283635	220283762	chr2:220283635-220283762	DES:NM_001927	1	127	S00407
chr2	220285217	220285378	chr2:220285217-220285378	DES:NM_001927	4	161	S00407
chr2	39347451	39347589	chr2:39347451-39347589	SOS1:NM_005633	1	138	S00407
chr2	39283843	39284007	chr2:39283843-39284007	SOS1:NM_005633	4	164	S00407
chr2	39241877	39242016	chr2:39241877-39242016	SOS1:NM_005633	11	139	S00407
chr2	179656792	179656931	chr2:179656792-179656931	TTN:NM_133378	10	139	S00407
chr2	179505936	179506074	chr2:179505936-179506074	TTN:NM_133378	49	138	S00407
chr2	179502052	179502190	chr2:179502052-179502190	TTN:NM_133378	53	138	S00407
chr2	179511762	179511900	chr2:179511762-179511900	TTN:NM_133378	intronic	138	S00407
chr2	179549949	179550088	chr2:179549949-179550088	TTN:NM_133378	intronic	139	S00407
chr20	42744905	42745026	chr20:42744905-42745026	JPH2:NM_020433	4	121	S00407
chr20	30411263	30411402	chr20:30411263-30411402	MYLK2:NM_033118	5	139	S00407
chr20	32031117	32031267	chr20:32031117-32031267	SNTA1:NM_003098	1	150	S00407
chr20	32031267	32031426	chr20:32031267-32031426	SNTA1:NM_003098	1	159	S00407
chr20	44453378	44453517	chr20:44453378-44453517	TNNC2:NM_003279	2	139	S00407
chr3	38648160	38648301	chr3:38648160-38648301	SCN5A:NM_198056	9	141	S00407
chr3	38640406	38640544	chr3:38640406-38640544	SCN5A:NM_198056	13	138	S00407
chr3	38616788	38616942	chr3:38616788-38616942	SCN5A:NM_198056	20	154	S00407
chr4	113825591	113825729	chr4:113825591-113825729	intergenic	-	138	S00407
chr4	186064513	186064651	chr4:186064513-186064651	SLC25A4:NM_001151	1	138	S00407
chr6	44280818	44281060	chr6:44280818-44281060	AARS2:NM_020745	1	242	S00407
chr6	44270524	44270662	chr6:44270524-44270662	AARS2:NM_020745	17	138	S00407
chr6	44270120	44270258	chr6:44270120-44270258	AARS2:NM_020745	18	138	S00407
chr6	44269783	44269921	chr6:44269783-44269921	AARS2:NM_020745	19	138	S00407
chr6	7542149	7542318	chr6:7542149-7542318	DSP:NM_004415	1	169	S00407
chr7	91570368	91570507	chr7:91570368-91570507	AKAP9:NM_005751	1	139	S00407
chr7	91609556	91609694	chr7:91609556-91609694	AKAP9:NM_005751	3	138	S00407
chr7	91623935	91624090	chr7:91623935-91624090	AKAP9:NM_005751	6	155	S00407
[truncated: 1,251 more rows]
